# Supplementary material for: Analysis of Corynebacterium silvaticum genomes from Portugal reveals a single cluster and a clade suggested to produce diphtheria toxin
Source: PeerJ. 2023 Mar 9;11:e14895. doi: 10.7717/peerj.14895 (PMC10008321; doi:10.7717/peerj.14895)
Supplement: Supplemental Information 1 [file peerj-11-14895-s001.xlsx]

## Sheet: Samples
Species	Strain	Host	Country	BV-BRC genome	GenBank genome	GenBank reads
C. silvaticum	5182	Wild boar	Switzerland	2320431.4	JAEANX01
C. silvaticum	04-13	Wild boar	Austria	65058.435	JABGCN01
C. silvaticum	05-13	Wild boar	Austria	65058.432	JABGCO01
C. silvaticum	05-13 (reassembly)	Wild boar	Austria	2.32043e+06		SRR11485666
C. silvaticum	KL0182	Wild boar	Germany	2320431.3	SDQO02
C. silvaticum	KL0182 (reassembly)	Wild boar	Germany	2.32043e+06		SRR7825394
C. silvaticum	KL0183	Wild boar	Germany	65058.401		SRR7825401
C. silvaticum	KL0259	Wild boar	Germany	65058.405		SRR7825414
C. silvaticum	KL0260	Wild boar	Germany	65058.406		SRR7825417
C. silvaticum	KL0374	Wild boar	Germany	65058.410		SRR7825405
C. silvaticum	KL0382	Wild boar	Germany	65058.411		SRR7825406
C. silvaticum	KL0386	Wild boar	Germany	65058.370		SRR7825407
C. silvaticum	KL0394	Wild boar	Germany	65058.373		SRR7825389
C. silvaticum	KL0395	Wild boar	Germany	65058.374		SRR7825388
C. silvaticum	KL0396	Wild boar	Germany	65058.375		SRR7825387
C. silvaticum	KL0400	Wild boar	Germany	65058.376		SRR7825386
C. silvaticum	KL0401	Wild boar	Germany	65058.437		SRR7825393
C. silvaticum	KL0581	Wild boar	Germany	65058.385		SRR7825370
C. silvaticum	KL0598	Wild boar	Germany	65058.419		SRR7825373
C. silvaticum	KL0615	Wild boar	Germany	65058.361		SRR7825366
C. silvaticum	KL0707	Wild boar	Germany	65058.362		SRR7825360
C. silvaticum	KL0709	Wild boar	Germany	65058.363		SRR7825361
C. silvaticum	KL0773	Wild boar	Germany	65058.420		SRR7825362
C. silvaticum	KL0774	Wild boar	Germany	65058.421		SRR7825363
C. silvaticum	KL0882	Wild boar	Germany	65058.428		SRR7825436
C. silvaticum	KL0883	Wild boar	Germany	65058.426		SRR7825437
C. silvaticum	KL0884	Wild boar	Germany	65058.313		SRR7825442
C. silvaticum	KL0886	Wild boar	Germany	65058.314		SRR7825443
C. silvaticum	KL0887	Wild boar	Germany	65058.315		SRR7825440
C. silvaticum	KL0938	Wild boar	Germany	65058.316		SRR7825434
C. silvaticum	KL0957	Wild boar	Germany	2320456.3	SDVC01
C. silvaticum	KL0968	Wild boar	Germany	65058.317		SRR7825428
C. silvaticum	KL1003	Wild boar	Germany	65058.318		SRR7825431
C. silvaticum	KL1006	Wild boar	Germany	65058.319		SRR7825430
C. silvaticum	KL1007	Wild boar	Germany	65058.320		SRR7825433
C. silvaticum	KL1008	Wild boar	Germany	65058.321		SRR7825432
C. silvaticum	KL1009	Wild boar	Germany	65058.322		SRR7825425
C. silvaticum	KL1010	Wild boar	Germany	65058.323		SRR7825424
C. silvaticum	KL1196	Roe deer	Germany	65058.229	SDVD01
C. silvaticum	PO100/5 (v2)	Pig	Portugal	2320431.9	CP021417.2
C. silvaticum	PO101/5	Pig	Portugal	2320431.16	CP081180
C. silvaticum	PO102/5	Pig	Portugal	2320431.10	CP080459
C. silvaticum	PO104/5	Pig	Portugal	2320431.17	CP080460
C. silvaticum	PO105/5	Pig	Portugal	2320431.13	CP081181
C. silvaticum	PO25/4	Pig	Portugal	2320431.14	CP080461
C. silvaticum	PO38/4	Pig	Portugal	2320431.12	CP081182
C. silvaticum	PO39/4	Pig	Portugal	2320431.15	CP081179
C. silvaticum	W25	Wild boar	Germany	65058.241	VFEM01
