# Supplementary material for: Analysis of Corynebacterium silvaticum genomes from Portugal reveals a single cluster and a clade suggested to produce diphtheria toxin
Source: PeerJ. 2023 Mar 9;11:e14895. doi: 10.7717/peerj.14895 (PMC10008321; doi:10.7717/peerj.14895)
Supplement: Supplemental Information 2 [file peerj-11-14895-s002.zip]

Archive with 2 entries (2 files):
- orthofinder_pangenome_splitter.pl
- pandev.pl
