# Supplementary material for: Analysis of Corynebacterium silvaticum genomes from Portugal reveals a single cluster and a clade suggested to produce diphtheria toxin
Source: PeerJ. 2023 Mar 9;11:e14895. doi: 10.7717/peerj.14895 (PMC10008321; doi:10.7717/peerj.14895)
Supplement: Supplemental Information 2 [file peerj-11-14895-s002.zip › pandev.pl]

#!/usr/bin/perl -w

use Data::Dumper qw(Dumper);
use bignum 'bexp';
print "\n\n\n##################\nusage: pandev.pl pangenome.txt start_point stop.point sorting\n##################\n\n\n";

open (IN, $ARGV[0]);

@pan = <IN>;
@head = split ("\t", $pan[0]);
$numGen = scalar (@head);


for ($i=0; $i<$numGen; $i++){
	push @cycle, "$i";
	
}
$nr_size = 0;
for ($i=0; $i<$numGen; $i++){
	$c=0;
	for $i2 (@pan){
		@line = split ("\t", $i2);
		if (($line[$i])&&($line[$i] =~ m/.+[0-9]+.+/)){
			$info = 1;
		}else{
			$info = 0;
		}
		$collum[$i][$c] = $info;
		$c++;
	}
	$nr_size = $c; ###define the total size of the pan-genome.
}
open (PAN, ">$ARGV[0].pan.txt");
open (CORE, ">$ARGV[0].core.txt");
open (SING, ">$ARGV[0].singletons.txt");
$iterations = 20;
for ($i2=0; $i2<$iterations; $i2++){
	@data = ("0") x $nr_size;
	$pangenome = 0;
	print PAN ("$i2");
	print CORE ("$i2");
	print SING ("$i2");
	for ($restGen = scalar (@cycle); $restGen > 0; $restGen--){
			print PAN ("\t");
			print CORE ("\t");
			print SING ("\t");
			$number = int(rand($restGen));
			$gen = $cycle[$number];
			splice @cycle, $number, 1;
			$position = $numGen-$restGen;
			$coregenome = 0;
			$singletons = 0;
			for ($i3 = 0; $i3<$nr_size; $i3++){
				if (($data[$i3] == 0) && ($collum[$gen][$i3]==1)){
					$pangenome++;
					$singletons++;
					$data[$i3] =1;
				} 
				if (($data[$i3] == $position+1) && ($collum[$gen][$i3]==1)){
					$coregenome++;
					$data[$i3]++;
				} if (($data[$i3] == 1) && ($collum[$gen][$i3]==0)){
					$data[$i3] = 99999; ###99999 = shared gene
				}
			}
			print PAN ($pangenome);
			print CORE ($coregenome);
			print SING ($singletons);
	}
	for ($i=0; $i<$numGen; $i++){
		push @cycle, "$i";
	}
	print PAN ("\n");
	print CORE ("\n");
	print SING ("\n");

}

close PAN;
close CORE;
close SING;

if (($ARGV[3])&&($ARGV[3] =~ m/yes/)){
	open (SING, "$ARGV[0].singletons.txt");   ###########Sort singletons data ########################################################
	@sing = <SING>;
	close SING;

	open (SING, ">$ARGV[0].singletons.txt");

	for $i (@sing){
		$i =~ s/\n//g;
		@line = split ("\t", $i);
		$first = shift @line;
		@line = sort { $b <=> $a } @line;
		$str = join "\t", $first, @line;
		print SING ($str."\n");
	}
	close SING;	
}


open (PAN, "$ARGV[0].pan.txt");
open (CORE, "$ARGV[0].core.txt");
open (SING, "$ARGV[0].singletons.txt");

@pan = <PAN>;
@core = <CORE>;
@sing = <SING>;

$meanpan = mean (@pan);
$meancore = mean (@core);
$meansing = mean (@sing);

sub mean{
	@data = @_;
	$result = "";
	@sum = ("0") x $numGen;

	for $i (@data){
		@line = split ("\t", $i);
		for ($i =0; $i < scalar (@line); $i++){
			if ($i > 0){
				$position = $i-1;
				$sum[$position] += $line[$i];
			}
		}
	
	}
	for $i (@sum){
		$media = $i/$iterations;
		$result .= $media."\t";
	}
	$result .= "\n";
	return ($result);
}

#$stpan = stdevpan(@pan);
#$stcore = stdevcore(@core);
#$stsing = stdevsing(@sing);

sub stdevpan{ ###stdevpan, stdevcore e stdevsing podem ser transformados em um só no java
	my @data = @_;
	$result = "";
	@sumsquare = ("0") x $numGen-1;
	@mean = split ("\t", $meanpan);
	for $i (@data){
		@line = split ("\t", $i);
		for ($i =0; $i < scalar (@line); $i++){   
			if ($i > 0){
				$position = $i-1;
				$diff[$position] = $line[$i]-$mean[$position];
				$squarediff = $diff[$position]**2;
				$sumsquare[$position] += $squarediff;
			}
		}
	
	}
	for ($i =0; $i < scalar (@line); $i++){
			if ($i > 0){
				$position = $i-1;
				$result .= sqrt($sumsquare[$position]/$numGen)."\t";
			}
		}
	$result .= "\n";
	return ($result);
}


sub stdevcore{ ###stdevpan, stdevcore e stdevsing podem ser transformados em um só no java
	my @data = @_;
	$result = "";
	@sumsquare = ("0") x $numGen;
	@mean = split ("\t", $meancore);
	for $i (@data){
		@line = split ("\t", $i);
		for ($i =0; $i < scalar (@line); $i++){  
			if ($i > 0){
				$position = $i-1;
				$diff[$position] = $line[$i]-$mean[$position];
				$squarediff = $diff[$position]**2;
				$sumsquare[$position] += $squarediff;
			}
		}
	
	}
	for ($i =0; $i < scalar (@line); $i++){ 
			if ($i > 0){
				$position = $i-1;
				$result .= sqrt($sumsquare[$position]/$numGen)."\t";
			}
		}
	$result .= "\n";
	return ($result);
}


sub stdevsing{ ###stdevpan, stdevcore e stdevsing podem ser transformados em um só no java
	my @data = @_;
	$result = "";
	@sumsquare = ("0") x $numGen;
	@mean = split ("\t", $meansing);
	for $i (@data){
		@line = split ("\t", $i);
		for ($i =0; $i < scalar (@line); $i++){ 
			if ($i > 0){
				$position = $i-1;
				$diff[$position] = $line[$i]-$mean[$position];
				$squarediff = $diff[$position]**2;
				$sumsquare[$position] += $squarediff;
			}
		}
	
	}
	for ($i =0; $i < scalar (@line); $i++){ 
			if ($i > 0){
				$position = $i-1;
				$result .= sqrt($sumsquare[$position]/$numGen)."\t";
			}
		}
	$result .= "\n";
	return ($result);
}


#### define the pangenome development using the mean values
print "\n\nPangenome development\n";
$meanpan =~ s/\n//g;
@pan = split ("\t", $meanpan);
$pandev = heap(@pan);
print $pandev;


=pod
#### define the pangenome development standard deviation
print "\n\nPangenome development standard deviation\n";
$stpan =~ s/\n//g;
@pandeviation = split ("\t", $stpan);
pop @pandeviation;    #####o último desvio é 0 por que todos convergem para o mesmo valor.
$pandev = heap(@pandeviation);
print $pandev;
=cut


#### define the core genome development using the mean values
print "\n\nCore genome development\n";
$meancore =~ s/\n//g;
@core = split ("\t", $meancore);
$coredev = leastsquare(@core);
print $coredev;


=pod
#### define the core genome development standard deviation
print "\n\nCore genome development standard deviation\n";
$stcore =~ s/\n//g;
@coredeviation = split ("\t", $stcore);
#pop @coredeviation;    #####o último desvio é 0 por que todos convergem para o mesmo valor.
$coredev = leastsquare(@coredeviation);
print $coredev;
=cut


#### define the singletons development using the mean values
print "\n\nSingletons development\n";
$meansing =~ s/\n//g;
@sing = split ("\t", $meansing);
@sing = sort { $b <=> $a } @sing;
$singdev = leastsquare(@sing);
print $singdev;

=pod
#### define the singletons development standard deviation
print "\n\nSingletons development standard deviation\n";
$stsing =~ s/\n//g;
@singdeviation = split ("\t", $stsing);
#pop @singdeviation;
@singdeviation = sort { $b <=> $a } @singdeviation;
$singdev = leastsquare(@singdeviation);
print $singdev;
=cut

sub heap{
	$iterations = 0;
	$sumofb = 0;
	$sumofk = 0;
	my @data = @_;
	for ($i=1; $i < (scalar (@data)-1); $i++){
		$div = $data[$i+1]/$data[$i];
		$b = log($div)/log(($i+2)/($i+1));
		$b_root = ($i+1)**($b);
		$k = $data[$i]/$b_root;
		$sumofb += $b;
		$sumofk += $k;
		$iterations++;
	}
	$meanofb = $sumofb/$iterations;
	$meanofk = $sumofk/$iterations;
	print "The final formula is n = ".$meanofk."*n^".$meanofb."\n";
	print "The fitted data is \:\n";
	for ($i=1; $i <= (scalar (@data)); $i++){
		print $meanofk*($i**$b)."\n";
	}
	return("\nEND\n");
}

sub leastsquare{
	$sumofk = 0;
	$sumoftg = 0;
	$sumoft = 0;
	$iterations = 0;
	my @data = @_;
	$exp = 2.718;
	$tg=0;
	my @datatg;
	$start_point = 0;
	if ($ARGV[1]){
		$start_point = $ARGV[1];
	}
	$stop_point = 2;
	if ($ARGV[2]){
		$stop_point = $ARGV[2];
	}
	for ($i=$start_point; $i < (scalar (@data)-$stop_point); $i++){                  
		print "$data[$i]\t$data[$i+1]\t$data[$i+2]\n";
		$dividend = ((($data[$i+1])**2)-($data[$i]*$data[$i+2]));
		$divisor = ((2*$data[$i+1])-$data[$i]-$data[$i+2]);
		if ($dividend == 0){
			$dividend = 0.1;
		}
		if ($divisor == 0){
			$divisor = 0.1;
		}
		$tg = abs($dividend/$divisor);
		if ($data[scalar(@data)-1] > $tg){
			$sumoftg += $tg;
			$iterations++;
		}
		
	}
	$meanoftg = $sumoftg/$iterations;
	print "The mean tg is $meanoftg\n";
	$iterations = 0;

	for ($i=$start_point; $i < (scalar (@data)-$stop_point); $i++){                    
		$dividend = ($data[$i]-$meanoftg);
		$divisor = ($data[$i+1]-$meanoftg);
		if ($dividend == 0){
			$dividend = 0.1;
		}
		if ($divisor == 0){
			$divisor = 0.1;
		}
		$quotient = abs($dividend/$divisor);
		if ($quotient == 1){
			$quotient = 1.1;
		}
		$t = abs(1/(log($quotient)));
		$sumoft += $t;
		$iterations++;
	}
	$meanoft = $sumoft/$iterations;
	print "The mean t is $meanoft\n";
	$iterations =0;

	for ($i=$start_point; $i < (scalar (@data)-$stop_point); $i++){                
		$dividend = ($data[$i+1]-$meanoftg);
		$divisor = ($exp**(-($i+2)/$meanoft));
		if ($dividend == 0){
			$dividend = 0.1;
		}
		if ($divisor == 0){
			$divisor = 0.1;
		}
		$k = abs($dividend/$divisor);
		$sumofk += $k;
		$iterations++;
	}
	
	$meanofk = $sumofk/$iterations;
	print "The mean k is $meanofk\n";
	print "The final formula is n = ".$meanofk."*exp[-x/".$meanoft."]+".$meanoftg."\n";
	print "The fitted data is \:\n";
	for ($i=1; $i <= (scalar (@data)); $i++){
		print $meanofk*($exp**(-$i/$meanoft))+$meanoftg."\n";
	}
	return("\nEND\n");

}
