# Supplementary material for: Analysis of Corynebacterium silvaticum genomes from Portugal reveals a single cluster and a clade suggested to produce diphtheria toxin
Source: PeerJ. 2023 Mar 9;11:e14895. doi: 10.7717/peerj.14895 (PMC10008321; doi:10.7717/peerj.14895)
Supplement: Supplemental Information 4 [file peerj-11-14895-s004.xlsx]

## Sheet: ISE
PO25/4
seqID	family	cluster	isBegin	isEnd	isLen	ncopy4is	start1	end1	start2	end2	score	irId	irLen	nGaps	orfBegin	orfEnd	strand	orfLen	E-value	E-value4copy	type	ov	tir
Corynebacterium	IS21	IS21_259	46	1812	1767	1	46	60	1798	1812	18	12	15	0	1	1827	+	1827	9.8e-14	9.8e-14	p	1	ACTAATGAGCTGCTG:ACTCTTGATCTGCTG
Corynebacterium	IS256	IS256_174	38770	40282	1513	1	38770	38804	40248	40282	22	23	35	0	38870	39866	-	997	3.4e-43	3.4e-43	p	1	AAAAAAGACCAAAGCGCTGTTTGCGTAAGGTTTTT:AAAAGATGCCACACCATCGTTTGCGGATAGATTTT
Corynebacterium	IS110	IS110_139	56248	57028	781	1	56248	56268	57008	57028	22	16	21	0	56151	57122	-	972	1.4e-84	1.4e-84	p	1	AGCATGTCCTCGACTTGTTCT:AGCATTCCATCGACATATTCT
PO38/4
seqID	family	cluster	isBegin	isEnd	isLen	ncopy4is	start1	end1	start2	end2	score	irId	irLen	nGaps	orfBegin	orfEnd	strand	orfLen	E-value	E-value4copy	type	ov	tir
Corynebacterium	IS21	IS21_259	46	1812	1767	1	46	60	1798	1812	18	12	15	0	1	1827	+	1827	9.8e-14	9.8e-14	p	1	ACTAATGAGCTGCTG:ACTCTTGATCTGCTG
Corynebacterium	IS256	IS256_174	38771	40283	1513	1	38771	38805	40249	40283	22	23	35	0	38871	39867	-	997	3.4e-43	3.4e-43	p	1	AAAAAAGACCAAAGCGCTGTTTGCGTAAGGTTTTT:AAAAGATGCCACACCATCGTTTGCGGATAGATTTT
Corynebacterium	IS110	IS110_139	56249	57029	781	1	56249	56269	57009	57029	22	16	21	0	56152	57123	-	972	1.4e-84	1.4e-84	p	1	AGCATGTCCTCGACTTGTTCT:AGCATTCCATCGACATATTCT
PO39/4
seqID	family	cluster	isBegin	isEnd	isLen	ncopy4is	start1	end1	start2	end2	score	irId	irLen	nGaps	orfBegin	orfEnd	strand	orfLen	E-value	E-value4copy	type	ov	tir
Corynebacterium	IS21	IS21_259	46	1812	1767	1	46	60	1798	1812	18	12	15	0	1	1827	+	1827	9.8e-14	9.8e-14	p	1	ACTAATGAGCTGCTG:ACTCTTGATCTGCTG
Corynebacterium	IS256	IS256_174	38771	40283	1513	1	38771	38805	40249	40283	22	23	35	0	38871	39867	-	997	3.4e-43	3.4e-43	p	1	AAAAAAGACCAAAGCGCTGTTTGCGTAAGGTTTTT:AAAAGATGCCACACCATCGTTTGCGGATAGATTTT
Corynebacterium	IS110	IS110_139	56249	57029	781	1	56249	56269	57009	57029	22	16	21	0	56152	57123	-	972	1.4e-84	1.4e-84	p	1	AGCATGTCCTCGACTTGTTCT:AGCATTCCATCGACATATTCT
PO100/5
seqID	family	cluster	isBegin	isEnd	isLen	ncopy4is	start1	end1	start2	end2	score	irId	irLen	nGaps	orfBegin	orfEnd	strand	orfLen	E-value	E-value4copy	type	ov	tir
Corynebacterium	IS21	IS21_259	46	1812	1767	1	46	60	1798	1812	18	12	15	0	1	1827	+	1827	9.8e-14	9.8e-14	p	1	ACTAATGAGCTGCTG:ACTCTTGATCTGCTG
Corynebacterium	IS256	IS256_174	38771	40283	1513	1	38771	38805	40249	40283	22	23	35	0	38871	39867	-	997	3.4e-43	3.4e-43	p	1	AAAAAAGACCAAAGCGCTGTTTGCGTAAGGTTTTT:AAAAGATGCCACACCATCGTTTGCGGATAGATTTT
Corynebacterium	IS110	IS110_139	56249	57029	781	1	56249	56269	57009	57029	22	16	21	0	56152	57123	-	972	6.5e-84	6.5e-84	p	1	AGCATGTCCTCGACTTGTTCT:AGCATTCCATCGACATATTCT
PO101/5
seqID	family	cluster	isBegin	isEnd	isLen	ncopy4is	start1	end1	start2	end2	score	irId	irLen	nGaps	orfBegin	orfEnd	strand	orfLen	E-value	E-value4copy	type	ov	tir
Corynebacterium	IS21	IS21_259	46	1812	1767	1	46	60	1798	1812	18	12	15	0	1	1827	+	1827	9.8e-14	9.8e-14	p	1	ACTAATGAGCTGCTG:ACTCTTGATCTGCTG
Corynebacterium	IS256	IS256_174	38771	40283	1513	1	38771	38805	40249	40283	22	23	35	0	38871	39867	-	997	3.4e-43	3.4e-43	p	1	AAAAAAGACCAAAGCGCTGTTTGCGTAAGGTTTTT:AAAAGATGCCACACCATCGTTTGCGGATAGATTTT
Corynebacterium	IS110	IS110_139	56249	57029	781	1	56249	56269	57009	57029	22	16	21	0	56152	57123	-	972	1.4e-84	1.4e-84	p	1	AGCATGTCCTCGACTTGTTCT:AGCATTCCATCGACATATTCT
PO102/5
seqID	family	cluster	isBegin	isEnd	isLen	ncopy4is	start1	end1	start2	end2	score	irId	irLen	nGaps	orfBegin	orfEnd	strand	orfLen	E-value	E-value4copy	type	ov	tir
Corynebacterium	IS21	IS21_259	46	1812	1767	1	46	60	1798	1812	18	12	15	0	1	1827	+	1827	9.8e-14	9.8e-14	p	1	ACTAATGAGCTGCTG:ACTCTTGATCTGCTG
Corynebacterium	IS256	IS256_174	38771	40283	1513	1	38771	38805	40249	40283	22	23	35	0	38871	39867	-	997	3.4e-43	3.4e-43	p	1	AAAAAAGACCAAAGCGCTGTTTGCGTAAGGTTTTT:AAAAGATGCCACACCATCGTTTGCGGATAGATTTT
Corynebacterium	IS110	IS110_139	56249	57029	781	1	56249	56269	57009	57029	22	16	21	0	56152	57123	-	972	6.5e-84	6.5e-84	p	1	AGCATGTCCTCGACTTGTTCT:AGCATTCCATCGACATATTCT
PO104/5
seqID	family	cluster	isBegin	isEnd	isLen	ncopy4is	start1	end1	start2	end2	score	irId	irLen	nGaps	orfBegin	orfEnd	strand	orfLen	E-value	E-value4copy	type	ov	tir
Corynebacterium	IS21	IS21_259	46	1812	1767	1	46	60	1798	1812	18	12	15	0	1	1827	+	1827	9.8e-14	9.8e-14	p	1	ACTAATGAGCTGCTG:ACTCTTGATCTGCTG
Corynebacterium	IS256	IS256_174	38771	40283	1513	1	38771	38805	40249	40283	22	23	35	0	38871	39867	-	997	3.4e-43	3.4e-43	p	1	AAAAAAGACCAAAGCGCTGTTTGCGTAAGGTTTTT:AAAAGATGCCACACCATCGTTTGCGGATAGATTTT
Corynebacterium	IS110	IS110_139	56249	57029	781	1	56249	56269	57009	57029	22	16	21	0	56152	57123	-	972	1.4e-84	1.4e-84	p	1	AGCATGTCCTCGACTTGTTCT:AGCATTCCATCGACATATTCT
PO105/5
seqID	family	cluster	isBegin	isEnd	isLen	ncopy4is	start1	end1	start2	end2	score	irId	irLen	nGaps	orfBegin	orfEnd	strand	orfLen	E-value	E-value4copy	type	ov	tir
Corynebacterium	IS21	IS21_259	46	1812	1767	1	46	60	1798	1812	18	12	15	0	1	1827	+	1827	9.8e-14	9.8e-14	p	1	ACTAATGAGCTGCTG:ACTCTTGATCTGCTG
Corynebacterium	IS256	IS256_174	38771	40283	1513	1	38771	38805	40249	40283	22	23	35	0	38871	39867	-	997	3.4e-43	3.4e-43	p	1	AAAAAAGACCAAAGCGCTGTTTGCGTAAGGTTTTT:AAAAGATGCCACACCATCGTTTGCGGATAGATTTT
Corynebacterium	IS110	IS110_139	56249	57029	781	1	56249	56269	57009	57029	22	16	21	0	56152	57123	-	972	1.4e-84	1.4e-84	p	1	AGCATGTCCTCGACTTGTTCT:AGCATTCCATCGACATATTCT
