# Supplementary material for: Analysis of Corynebacterium silvaticum genomes from Portugal reveals a single cluster and a clade suggested to produce diphtheria toxin
Source: PeerJ. 2023 Mar 9;11:e14895. doi: 10.7717/peerj.14895 (PMC10008321; doi:10.7717/peerj.14895)
Supplement: Supplemental Information 6 [file peerj-11-14895-s006.xlsx]

## Sheet: CrisprCas
PO25/4
### System: CAS-TypeIE (UserReplicon_CAS-TypeIE_1)
#SequenceID	Cas-type/subtype	Gene status	System	Type	Begin	End	Strand	Other_information
Corynebacterium_silvaticum_PO25_4_30	Cas2_0_IE	mandatory	CAS-TypeIE	CDS	31982	32353	-	ID=1_30;partial=00;start_type=ATG;rbs_motif=GGxGG;rbs_spacer=5-10bp;gc_cont=0.481;conf=99.82;score=27.41;cscore=24.97;sscore=2.44;rscore=-2.57;uscore=0.07;tscore=3.67;
Corynebacterium_silvaticum_PO25_4_31	Cas1_0_IE	mandatory	CAS-TypeIE	CDS	32354	33307	-	ID=1_31;partial=00;start_type=GTG;rbs_motif=GGA/GAG/AGG;rbs_spacer=5-10bp;gc_cont=0.508;conf=100.00;score=60.47;cscore=60.20;sscore=0.27;rscore=0.95;uscore=-0.55;tscore=-1.97;
Corynebacterium_silvaticum_PO25_4_36	Cas7_0_IE	mandatory	CAS-TypeIE	CDS	37019	37684	+	ID=1_36;partial=00;start_type=ATG;rbs_motif=AGGAG;rbs_spacer=5-10bp;gc_cont=0.512;conf=100.00;score=80.49;cscore=64.18;sscore=16.31;rscore=12.69;uscore=-0.05;tscore=3.67;
Corynebacterium_silvaticum_PO25_4_38	Cas5_0_IE	mandatory	CAS-TypeIE	CDS	38105	38797	+	ID=1_38;partial=00;start_type=ATG;rbs_motif=None;rbs_spacer=None;gc_cont=0.534;conf=99.95;score=32.67;cscore=32.88;sscore=-0.22;rscore=-3.87;uscore=-1.17;tscore=3.67;
####Summary system CAS-TypeIE:begin=31982;end=38797:{sequenceID=Corynebacterium_silvaticum_PO25_4} : [Cas2_0_IE (31982,32353,-); Cas1_0_IE (32354,33307,-); Cas7_0_IE (37019,37684,+); Cas5_0_IE (38105,38797,+)]
Strain	Sequence	Sequence_basename	Duplicated_Spacers	CRISPR_Id	CRISPR_Start	CRISPR_End	CRISPR_Length	Potential_Orientation (AT%)	CRISPRDirection	Consensus_Repeat	Repeat_ID (CRISPRdb)	Nb_CRISPRs_with_same_Repeat (CRISPRdb)	Repeat_Length	Spacers_Nb	Mean_size_Spacers	Standard_Deviation_Spacers	Nb_Repeats_matching_Consensus	Ratio_Repeats_match/TotalRepeat	Conservation_Repeats (% identity)	EBcons_Repeats	Conservation_Spacers (% identity)	EBcons_Spacers	Repeat_Length_plus_mean_size_Spacers	Ratio_Repeat/mean_Spacers_Length	CRISPR_found_in_DB (if sequence IDs are similar)	Evidence_Level
Unknown	Corynebacterium_silvaticum_PO25_4	Corynebacterium_silvaticum_PO25_4	0	Corynebacterium_silvaticum_PO25_4_1	277126	277237	111	Unknown	Unknown	CGACGGCGCCGCAAAGCTTGCCGACGGC	Unknown	0	28	1	56	0	1	0.5	78.5714	78.5714	100	100	84	0.5	0	1
Unknown	Corynebacterium_silvaticum_PO25_4	Corynebacterium_silvaticum_PO25_4	0	Corynebacterium_silvaticum_PO25_4_2	1785479	1785549	70	Reverse	Unknown	GCCAAGGAAGAGCCTAAGGAAGA	Unknown	0	23	1	25	0	1	0.5	95.6522	95.6522	100	100	48	0.92	0	1
PO38/4
### System: CAS-TypeIE (UserReplicon_CAS-TypeIE_1)
#SequenceID	Cas-type/subtype	Gene status	System	Type	Begin	End	Strand	Other_information
Corynebacterium_silvaticum_PO38_4_30	Cas2_0_IE	mandatory	CAS-TypeIE	CDS	31982	32353	-	ID=1_30;partial=00;start_type=ATG;rbs_motif=GGxGG;rbs_spacer=5-10bp;gc_cont=0.481;conf=99.81;score=27.33;cscore=24.93;sscore=2.40;rscore=-2.57;uscore=0.05;tscore=3.65;
Corynebacterium_silvaticum_PO38_4_31	Cas1_0_IE	mandatory	CAS-TypeIE	CDS	32354	33307	-	ID=1_31;partial=00;start_type=GTG;rbs_motif=GGA/GAG/AGG;rbs_spacer=5-10bp;gc_cont=0.508;conf=100.00;score=60.87;cscore=60.51;sscore=0.35;rscore=0.97;uscore=-0.42;tscore=-1.91;
Corynebacterium_silvaticum_PO38_4_37	Cas7_0_IE	mandatory	CAS-TypeIE	CDS	37020	37685	+	ID=1_37;partial=00;start_type=ATG;rbs_motif=AGGAG;rbs_spacer=5-10bp;gc_cont=0.512;conf=100.00;score=80.82;cscore=64.45;sscore=16.37;rscore=12.69;uscore=0.03;tscore=3.65;
Corynebacterium_silvaticum_PO38_4_39	Cas5_0_IE	mandatory	CAS-TypeIE	CDS	38106	38798	+	ID=1_39;partial=00;start_type=ATG;rbs_motif=None;rbs_spacer=None;gc_cont=0.534;conf=99.94;score=32.51;cscore=32.73;sscore=-0.22;rscore=-3.85;uscore=-1.17;tscore=3.65;
####Summary system CAS-TypeIE:begin=31982;end=38798:{sequenceID=Corynebacterium_silvaticum_PO38_4} : [Cas2_0_IE (31982,32353,-); Cas1_0_IE (32354,33307,-); Cas7_0_IE (37020,37685,+); Cas5_0_IE (38106,38798,+)]
Strain	Sequence	Sequence_basename	Duplicated_Spacers	CRISPR_Id	CRISPR_Start	CRISPR_End	CRISPR_Length	Potential_Orientation (AT%)	CRISPRDirection	Consensus_Repeat	Repeat_ID (CRISPRdb)	Nb_CRISPRs_with_same_Repeat (CRISPRdb)	Repeat_Length	Spacers_Nb	Mean_size_Spacers	Standard_Deviation_Spacers	Nb_Repeats_matching_Consensus	Ratio_Repeats_match/TotalRepeat	Conservation_Repeats (% identity)	EBcons_Repeats	Conservation_Spacers (% identity)	EBcons_Spacers	Repeat_Length_plus_mean_size_Spacers	Ratio_Repeat/mean_Spacers_Length	CRISPR_found_in_DB (if sequence IDs are similar)	Evidence_Level
Unknown	Corynebacterium_silvaticum_PO38_4	Corynebacterium_silvaticum_PO38_4	0	Corynebacterium_silvaticum_PO38_4_1	277125	277236	111	Unknown	Unknown	CGACGGCGCCGCAAAGCTTGCCGACGGC	Unknown	0	28	1	56	0	1	0.5	78.5714	78.5714	100	100	84	0.5	0	1
Unknown	Corynebacterium_silvaticum_PO38_4	Corynebacterium_silvaticum_PO38_4	0	Corynebacterium_silvaticum_PO38_4_2	1199568	1199693	125	Reverse	Unknown	GGGTGTGGGAGAGTAGGTCGCCGCCAACCAAAAAATTGATA	Unknown	0	41	1	44	0	1	0.5	95.2381	97.619	100	100	85	0.931818	0	1
Unknown	Corynebacterium_silvaticum_PO38_4	Corynebacterium_silvaticum_PO38_4	0	Corynebacterium_silvaticum_PO38_4_3	1785569	1785639	70	Reverse	Unknown	GCCAAGGAAGAGCCTAAGGAAGA	Unknown	0	23	1	25	0	1	0.5	95.6522	95.6522	100	100	48	0.92	0	1
PO39/4
### System: CAS-TypeIE (UserReplicon_CAS-TypeIE_1)
#SequenceID	Cas-type/subtype	Gene status	System	Type	Begin	End	Strand	Other_information
Corynebacterium_silvaticum_PO39_4_30	Cas2_0_IE	mandatory	CAS-TypeIE	CDS	31982	32353	-	ID=1_30;partial=00;start_type=ATG;rbs_motif=GGxGG;rbs_spacer=5-10bp;gc_cont=0.481;conf=99.82;score=27.41;cscore=25.16;sscore=2.25;rscore=-2.81;uscore=0.14;tscore=3.65;
Corynebacterium_silvaticum_PO39_4_31	Cas1_0_IE	mandatory	CAS-TypeIE	CDS	32354	33307	-	ID=1_31;partial=00;start_type=GTG;rbs_motif=GGA/GAG/AGG;rbs_spacer=5-10bp;gc_cont=0.508;conf=100.00;score=60.68;cscore=60.38;sscore=0.29;rscore=0.93;uscore=-0.45;tscore=-1.93;
Corynebacterium_silvaticum_PO39_4_37	Cas7_0_IE	mandatory	CAS-TypeIE	CDS	37020	37685	+	ID=1_37;partial=00;start_type=ATG;rbs_motif=AGGAG;rbs_spacer=5-10bp;gc_cont=0.512;conf=100.00;score=80.24;cscore=63.88;sscore=16.36;rscore=12.70;uscore=0.01;tscore=3.65;
Corynebacterium_silvaticum_PO39_4_39	Cas5_0_IE	mandatory	CAS-TypeIE	CDS	38106	38798	+	ID=1_39;partial=00;start_type=ATG;rbs_motif=None;rbs_spacer=None;gc_cont=0.534;conf=99.95;score=32.87;cscore=33.00;sscore=-0.13;rscore=-3.79;uscore=-1.14;tscore=3.65;
####Summary system CAS-TypeIE:begin=31982;end=38798:{sequenceID=Corynebacterium_silvaticum_PO39_4} : [Cas2_0_IE (31982,32353,-); Cas1_0_IE (32354,33307,-); Cas7_0_IE (37020,37685,+); Cas5_0_IE (38106,38798,+)]
Strain	Sequence	Sequence_basename	Duplicated_Spacers	CRISPR_Id	CRISPR_Start	CRISPR_End	CRISPR_Length	Potential_Orientation (AT%)	CRISPRDirection	Consensus_Repeat	Repeat_ID (CRISPRdb)	Nb_CRISPRs_with_same_Repeat (CRISPRdb)	Repeat_Length	Spacers_Nb	Mean_size_Spacers	Standard_Deviation_Spacers	Nb_Repeats_matching_Consensus	Ratio_Repeats_match/TotalRepeat	Conservation_Repeats (% identity)	EBcons_Repeats	Conservation_Spacers (% identity)	EBcons_Spacers	Repeat_Length_plus_mean_size_Spacers	Ratio_Repeat/mean_Spacers_Length	CRISPR_found_in_DB (if sequence IDs are similar)	Evidence_Level
Unknown	Corynebacterium_silvaticum_PO39_4	Corynebacterium_silvaticum_PO39_4	0	Corynebacterium_silvaticum_PO39_4_1	277125	277236	111	Unknown	Unknown	CGACGGCGCCGCAAAGCTTGCCGACGGC	Unknown	0	28	1	56	0	1	0.5	78.5714	78.5714	100	100	84	0.5	0	1
Unknown	Corynebacterium_silvaticum_PO39_4	Corynebacterium_silvaticum_PO39_4	0	Corynebacterium_silvaticum_PO39_4_2	1199564	1199689	125	Reverse	Unknown	GGGTGTGGGAGAGTAGGTCGCCGCCAACCAAAAAATTGATA	Unknown	0	41	1	44	0	1	0.5	95.2381	97.619	100	100	85	0.931818	0	1
Unknown	Corynebacterium_silvaticum_PO39_4	Corynebacterium_silvaticum_PO39_4	0	Corynebacterium_silvaticum_PO39_4_3	1785565	1785635	70	Reverse	Unknown	GCCAAGGAAGAGCCTAAGGAAGA	Unknown	0	23	1	25	0	1	0.5	95.6522	95.6522	100	100	48	0.92
PO100/5
### System: CAS-TypeIE (UserReplicon_CAS-TypeIE_1)
#SequenceID	Cas-type/subtype	Gene status	System	Type	Begin	End	Strand	Other_information
Corynebacterium_silvaticum_PO100_5_v2_30	Cas2_0_IE	mandatory	CAS-TypeIE	CDS	31982	32353	-	ID=1_30;partial=00;start_type=ATG;rbs_motif=GGxGG;rbs_spacer=5-10bp;gc_cont=0.481;conf=99.79;score=26.91;cscore=24.69;sscore=2.21;rscore=-2.79;uscore=0.07;tscore=3.66;
Corynebacterium_silvaticum_PO100_5_v2_31	Cas1_0_IE	mandatory	CAS-TypeIE	CDS	32354	33307	-	ID=1_31;partial=00;start_type=GTG;rbs_motif=GGA/GAG/AGG;rbs_spacer=5-10bp;gc_cont=0.508;conf=100.00;score=60.67;cscore=60.38;sscore=0.29;rscore=0.96;uscore=-0.45;tscore=-1.96;
Corynebacterium_silvaticum_PO100_5_v2_37	Cas7_0_IE	mandatory	CAS-TypeIE	CDS	37020	37685	+	ID=1_37;partial=00;start_type=ATG;rbs_motif=AGGAG;rbs_spacer=5-10bp;gc_cont=0.512;conf=100.00;score=80.97;cscore=64.67;sscore=16.31;rscore=12.67;uscore=-0.02;tscore=3.66;
Corynebacterium_silvaticum_PO100_5_v2_39	Cas5_0_IE	mandatory	CAS-TypeIE	CDS	38106	38798	+	ID=1_39;partial=00;start_type=ATG;rbs_motif=None;rbs_spacer=None;gc_cont=0.534;conf=99.95;score=32.67;cscore=32.78;sscore=-0.11;rscore=-3.80;uscore=-1.12;tscore=3.66;
####Summary system CAS-TypeIE:begin=31982;end=38798:{sequenceID=Corynebacterium_silvaticum_PO100_5_v2} : [Cas2_0_IE (31982,32353,-); Cas1_0_IE (32354,33307,-); Cas7_0_IE (37020,37685,+); Cas5_0_IE (38106,38798,+)]
Strain	Sequence	Sequence_basename	Duplicated_Spacers	CRISPR_Id	CRISPR_Start	CRISPR_End	CRISPR_Length	Potential_Orientation (AT%)	CRISPRDirection	Consensus_Repeat	Repeat_ID (CRISPRdb)	Nb_CRISPRs_with_same_Repeat (CRISPRdb)	Repeat_Length	Spacers_Nb	Mean_size_Spacers	Standard_Deviation_Spacers	Nb_Repeats_matching_Consensus	Ratio_Repeats_match/TotalRepeat	Conservation_Repeats (% identity)	EBcons_Repeats	Conservation_Spacers (% identity)	EBcons_Spacers	Repeat_Length_plus_mean_size_Spacers	Ratio_Repeat/mean_Spacers_Length	CRISPR_found_in_DB (if sequence IDs are similar)	Evidence_Level
Unknown	Corynebacterium_silvaticum_PO100_5_v2	Corynebacterium_silvaticum_PO100_5_v2	0	Corynebacterium_silvaticum_PO100_5_v2_1	277146	277257	111	Unknown	Unknown	CGACGGCGCCGCAAAGCTTGCCGACGGC	Unknown	0	28	1	56	0	1	0.5	78.5714	78.5714	100	100	84	0.5	0	1
Unknown	Corynebacterium_silvaticum_PO100_5_v2	Corynebacterium_silvaticum_PO100_5_v2	0	Corynebacterium_silvaticum_PO100_5_v2_2	1199568	1199693	125	Reverse	Unknown	GGGTGTGGGAGAGTAGGTCGCCGCCAACCAAAAAATTGATA	Unknown	0	41	1	44	0	1	0.5	95.2381	97.619	100	100	85	0.931818	0	1
Unknown	Corynebacterium_silvaticum_PO100_5_v2	Corynebacterium_silvaticum_PO100_5_v2	0	Corynebacterium_silvaticum_PO100_5_v2_3	1785575	1785645	70	Reverse	Unknown	GCCAAGGAAGAGCCTAAGGAAGA	Unknown	0	23	1	25	0	1	0.5	95.6522	95.6522	100	100	48	0.92	0	1
PO101/5
### System: CAS-TypeIE (UserReplicon_CAS-TypeIE_1)
#SequenceID	Cas-type/subtype	Gene status	System	Type	Begin	End	Strand	Other_information
Corynebacterium_silvaticum_PO101_5_30	Cas2_0_IE	mandatory	CAS-TypeIE	CDS	31982	32353	-	ID=1_30;partial=00;start_type=ATG;rbs_motif=GGxGG;rbs_spacer=5-10bp;gc_cont=0.481;conf=99.80;score=26.95;cscore=24.87;sscore=2.07;rscore=-2.81;uscore=-0.04;tscore=3.64;
Corynebacterium_silvaticum_PO101_5_31	Cas1_0_IE	mandatory	CAS-TypeIE	CDS	32354	33307	-	ID=1_31;partial=00;start_type=GTG;rbs_motif=GGA/GAG/AGG;rbs_spacer=5-10bp;gc_cont=0.508;conf=100.00;score=60.44;cscore=60.04;sscore=0.41;rscore=1.01;uscore=-0.50;tscore=-1.90;
Corynebacterium_silvaticum_PO101_5_37	Cas7_0_IE	mandatory	CAS-TypeIE	CDS	37020	37685	+	ID=1_37;partial=00;start_type=ATG;rbs_motif=AGGAG;rbs_spacer=5-10bp;gc_cont=0.512;conf=100.00;score=80.53;cscore=64.37;sscore=16.17;rscore=12.63;uscore=-0.10;tscore=3.64;
Corynebacterium_silvaticum_PO101_5_39	Cas5_0_IE	mandatory	CAS-TypeIE	CDS	38106	38798	+	ID=1_39;partial=00;start_type=ATG;rbs_motif=None;rbs_spacer=None;gc_cont=0.534;conf=99.95;score=32.76;cscore=32.81;sscore=-0.06;rscore=-3.83;uscore=-1.03;tscore=3.64;
####Summary system CAS-TypeIE:begin=31982;end=38798:{sequenceID=Corynebacterium_silvaticum_PO101_5} : [Cas2_0_IE (31982,32353,-); Cas1_0_IE (32354,33307,-); Cas7_0_IE (37020,37685,+); Cas5_0_IE (38106,38798,+)]
Strain	Sequence	Sequence_basename	Duplicated_Spacers	CRISPR_Id	CRISPR_Start	CRISPR_End	CRISPR_Length	Potential_Orientation (AT%)	CRISPRDirection	Consensus_Repeat	Repeat_ID (CRISPRdb)	Nb_CRISPRs_with_same_Repeat (CRISPRdb)	Repeat_Length	Spacers_Nb	Mean_size_Spacers	Standard_Deviation_Spacers	Nb_Repeats_matching_Consensus	Ratio_Repeats_match/TotalRepeat	Conservation_Repeats (% identity)	EBcons_Repeats	Conservation_Spacers (% identity)	EBcons_Spacers	Repeat_Length_plus_mean_size_Spacers	Ratio_Repeat/mean_Spacers_Length	CRISPR_found_in_DB (if sequence IDs are similar)	Evidence_Level
Unknown	Corynebacterium_silvaticum_PO101_5	Corynebacterium_silvaticum_PO101_5	0	Corynebacterium_silvaticum_PO101_5_1	277124	277235	111	Unknown	Unknown	CGACGGCGCCGCAAAGCTTGCCGACGGC	Unknown	0	28	1	56	0	1	0.5	78.5714	78.5714	100	100	84	0.5	0	1
Unknown	Corynebacterium_silvaticum_PO101_5	Corynebacterium_silvaticum_PO101_5	0	Corynebacterium_silvaticum_PO101_5_2	1199591	1199716	125	Reverse	Unknown	GGGTGTGGGAGAGTAGGTCGCCGCCAACCAAAAAATTGATA	Unknown	0	41	1	44	0	1	0.5	95.2381	97.619	100	100	85	0.931818	0	1
Unknown	Corynebacterium_silvaticum_PO101_5	Corynebacterium_silvaticum_PO101_5	0	Corynebacterium_silvaticum_PO101_5_3	1785592	1785662	70	Reverse	Unknown	GCCAAGGAAGAGCCTAAGGAAGA	Unknown	0	23	1	25	0	1	0.5	95.6522	95.6522	100	100	48	0.92	0	1
PO102/5
Corynebacterium_silvaticum_PO102_5 ( Unknown )
--------------------------------------------
### System: CAS-TypeIE (UserReplicon_CAS-TypeIE_1)
#SequenceID	Cas-type/subtype	Gene status	System	Type	Begin	End	Strand	Other_information
Corynebacterium_silvaticum_PO102_5_30	Cas2_0_IE	mandatory	CAS-TypeIE	CDS	31982	32353	-	ID=1_30;partial=00;start_type=ATG;rbs_motif=GGxGG;rbs_spacer=5-10bp;gc_cont=0.481;conf=99.81;score=27.15;cscore=24.95;sscore=2.20;rscore=-2.78;uscore=0.05;tscore=3.66;
Corynebacterium_silvaticum_PO102_5_31	Cas1_0_IE	mandatory	CAS-TypeIE	CDS	32354	33307	-	ID=1_31;partial=00;start_type=GTG;rbs_motif=GGA/GAG/AGG;rbs_spacer=5-10bp;gc_cont=0.508;conf=100.00;score=60.85;cscore=60.53;sscore=0.32;rscore=1.00;uscore=-0.47;tscore=-1.98;
Corynebacterium_silvaticum_PO102_5_37	Cas7_0_IE	mandatory	CAS-TypeIE	CDS	37020	37685	+	ID=1_37;partial=00;start_type=ATG;rbs_motif=AGGAG;rbs_spacer=5-10bp;gc_cont=0.512;conf=100.00;score=81.11;cscore=64.83;sscore=16.28;rscore=12.65;uscore=-0.04;tscore=3.66;
Corynebacterium_silvaticum_PO102_5_39	Cas5_0_IE	mandatory	CAS-TypeIE	CDS	38106	38798	+	ID=1_39;partial=00;start_type=ATG;rbs_motif=None;rbs_spacer=None;gc_cont=0.534;conf=99.95;score=32.71;cscore=32.84;sscore=-0.13;rscore=-3.83;uscore=-1.12;tscore=3.66;
####Summary system CAS-TypeIE:begin=31982;end=38798:{sequenceID=Corynebacterium_silvaticum_PO102_5} : [Cas2_0_IE (31982,32353,-); Cas1_0_IE (32354,33307,-); Cas7_0_IE (37020,37685,+); Cas5_0_IE (38106,38798,+)]
Strain	Sequence	Sequence_basename	Duplicated_Spacers	CRISPR_Id	CRISPR_Start	CRISPR_End	CRISPR_Length	Potential_Orientation (AT%)	CRISPRDirection	Consensus_Repeat	Repeat_ID (CRISPRdb)	Nb_CRISPRs_with_same_Repeat (CRISPRdb)	Repeat_Length	Spacers_Nb	Mean_size_Spacers	Standard_Deviation_Spacers	Nb_Repeats_matching_Consensus	Ratio_Repeats_match/TotalRepeat	Conservation_Repeats (% identity)	EBcons_Repeats	Conservation_Spacers (% identity)	EBcons_Spacers	Repeat_Length_plus_mean_size_Spacers	Ratio_Repeat/mean_Spacers_Length	CRISPR_found_in_DB (if sequence IDs are similar)	Evidence_Level
Unknown	Corynebacterium_silvaticum_PO102_5	Corynebacterium_silvaticum_PO102_5	0	Corynebacterium_silvaticum_PO102_5_1	277146	277257	111	Unknown	Unknown	CGACGGCGCCGCAAAGCTTGCCGACGGC	Unknown	0	28	1	56	0	1	0.5	78.5714	78.5714	100	100	84	0.5	0	1
Unknown	Corynebacterium_silvaticum_PO102_5	Corynebacterium_silvaticum_PO102_5	0	Corynebacterium_silvaticum_PO102_5_2	1199569	1199698	129	Reverse	Unknown	GGGAGGGTGTGGGAGAGTAGGTCGCCGCCAACCAAAAAATTGATA	Unknown	0	45	1	40	0	1	0.5	95.6522	97.8261	100	100	85	1.125	0	1
Unknown	Corynebacterium_silvaticum_PO102_5	Corynebacterium_silvaticum_PO102_5	0	Corynebacterium_silvaticum_PO102_5_3	1785646	1785716	70	Reverse	Unknown	GCCAAGGAAGAGCCTAAGGAAGA	Unknown	0	23	1	25	0	1	0.5	95.6522	95.6522	100	100	48	0.92	0	1
PO104/5
### System: CAS-TypeIE (UserReplicon_CAS-TypeIE_1)
#SequenceID	Cas-type/subtype	Gene status	System	Type	Begin	End	Strand	Other_information
Corynebacterium_silvaticum_PO104_5_30	Cas2_0_IE	mandatory	CAS-TypeIE	CDS	31982	32353	-	ID=1_30;partial=00;start_type=ATG;rbs_motif=GGxGG;rbs_spacer=5-10bp;gc_cont=0.481;conf=99.80;score=27.01;cscore=24.84;sscore=2.17;rscore=-2.80;uscore=0.04;tscore=3.65;
Corynebacterium_silvaticum_PO104_5_31	Cas1_0_IE	mandatory	CAS-TypeIE	CDS	32354	33307	-	ID=1_31;partial=00;start_type=GTG;rbs_motif=GGA/GAG/AGG;rbs_spacer=5-10bp;gc_cont=0.508;conf=100.00;score=60.41;cscore=60.08;sscore=0.34;rscore=0.97;uscore=-0.48;tscore=-1.93;
Corynebacterium_silvaticum_PO104_5_37	Cas7_0_IE	mandatory	CAS-TypeIE	CDS	37020	37685	+	ID=1_37;partial=00;start_type=ATG;rbs_motif=AGGAG;rbs_spacer=5-10bp;gc_cont=0.512;conf=100.00;score=81.03;cscore=64.76;sscore=16.27;rscore=12.66;uscore=-0.05;tscore=3.65;
Corynebacterium_silvaticum_PO104_5_39	Cas5_0_IE	mandatory	CAS-TypeIE	CDS	38106	38798	+	ID=1_39;partial=00;start_type=ATG;rbs_motif=None;rbs_spacer=None;gc_cont=0.534;conf=99.95;score=32.74;cscore=32.86;sscore=-0.12;rscore=-3.84;uscore=-1.09;tscore=3.65;
####Summary system CAS-TypeIE:begin=31982;end=38798:{sequenceID=Corynebacterium_silvaticum_PO104_5} : [Cas2_0_IE (31982,32353,-); Cas1_0_IE (32354,33307,-); Cas7_0_IE (37020,37685,+); Cas5_0_IE (38106,38798,+)]
Strain	Sequence	Sequence_basename	Duplicated_Spacers	CRISPR_Id	CRISPR_Start	CRISPR_End	CRISPR_Length	Potential_Orientation (AT%)	CRISPRDirection	Consensus_Repeat	Repeat_ID (CRISPRdb)	Nb_CRISPRs_with_same_Repeat (CRISPRdb)	Repeat_Length	Spacers_Nb	Mean_size_Spacers	Standard_Deviation_Spacers	Nb_Repeats_matching_Consensus	Ratio_Repeats_match/TotalRepeat	Conservation_Repeats (% identity)	EBcons_Repeats	Conservation_Spacers (% identity)	EBcons_Spacers	Repeat_Length_plus_mean_size_Spacers	Ratio_Repeat/mean_Spacers_Length	CRISPR_found_in_DB (if sequence IDs are similar)	Evidence_Level
Unknown	Corynebacterium_silvaticum_PO102_5	Corynebacterium_silvaticum_PO102_5	0	Corynebacterium_silvaticum_PO102_5_1	277146	277257	111	Unknown	Unknown	CGACGGCGCCGCAAAGCTTGCCGACGGC	Unknown	0	28	1	56	0	1	0.5	78.5714	78.5714	100	100	84	0.5	0	1
Unknown	Corynebacterium_silvaticum_PO102_5	Corynebacterium_silvaticum_PO102_5	0	Corynebacterium_silvaticum_PO102_5_2	1199569	1199698	129	Reverse	Unknown	GGGAGGGTGTGGGAGAGTAGGTCGCCGCCAACCAAAAAATTGATA	Unknown	0	45	1	40	0	1	0.5	95.6522	97.8261	100	100	85	1.125	0	1
Unknown	Corynebacterium_silvaticum_PO102_5	Corynebacterium_silvaticum_PO102_5	0	Corynebacterium_silvaticum_PO102_5_3	1785646	1785716	70	Reverse	Unknown	GCCAAGGAAGAGCCTAAGGAAGA	Unknown	0	23	1	25	0	1	0.5	95.6522	95.6522	100	100	48	0.92	0	1
PO105/5
### System: CAS-TypeIE (UserReplicon_CAS-TypeIE_1)
#SequenceID	Cas-type/subtype	Gene status	System	Type	Begin	End	Strand	Other_information
Corynebacterium_silvaticum_PO105_5_30	Cas2_0_IE	mandatory	CAS-TypeIE	CDS	31982	32353	-	ID=1_30;partial=00;start_type=ATG;rbs_motif=GGxGG;rbs_spacer=5-10bp;gc_cont=0.481;conf=99.81;score=27.17;cscore=25.00;sscore=2.17;rscore=-2.80;uscore=0.04;tscore=3.66;
Corynebacterium_silvaticum_PO105_5_31	Cas1_0_IE	mandatory	CAS-TypeIE	CDS	32354	33307	-	ID=1_31;partial=00;start_type=GTG;rbs_motif=GGA/GAG/AGG;rbs_spacer=5-10bp;gc_cont=0.508;conf=100.00;score=60.64;cscore=60.34;sscore=0.30;rscore=0.93;uscore=-0.47;tscore=-1.93;
Corynebacterium_silvaticum_PO105_5_37	Cas7_0_IE	mandatory	CAS-TypeIE	CDS	37020	37685	+	ID=1_37;partial=00;start_type=ATG;rbs_motif=AGGAG;rbs_spacer=5-10bp;gc_cont=0.512;conf=100.00;score=80.64;cscore=64.32;sscore=16.32;rscore=12.69;uscore=-0.03;tscore=3.66;
Corynebacterium_silvaticum_PO105_5_39	Cas5_0_IE	mandatory	CAS-TypeIE	CDS	38106	38798	+	ID=1_39;partial=00;start_type=ATG;rbs_motif=None;rbs_spacer=None;gc_cont=0.534;conf=99.95;score=32.79;cscore=32.94;sscore=-0.15;rscore=-3.84;uscore=-1.13;tscore=3.66;
####Summary system CAS-TypeIE:begin=31982;end=38798:{sequenceID=Corynebacterium_silvaticum_PO105_5} : [Cas2_0_IE (31982,32353,-); Cas1_0_IE (32354,33307,-); Cas7_0_IE (37020,37685,+); Cas5_0_IE (38106,38798,+)]
Strain	Sequence	Sequence_basename	Duplicated_Spacers	CRISPR_Id	CRISPR_Start	CRISPR_End	CRISPR_Length	Potential_Orientation (AT%)	CRISPRDirection	Consensus_Repeat	Repeat_ID (CRISPRdb)	Nb_CRISPRs_with_same_Repeat (CRISPRdb)	Repeat_Length	Spacers_Nb	Mean_size_Spacers	Standard_Deviation_Spacers	Nb_Repeats_matching_Consensus	Ratio_Repeats_match/TotalRepeat	Conservation_Repeats (% identity)	EBcons_Repeats	Conservation_Spacers (% identity)	EBcons_Spacers	Repeat_Length_plus_mean_size_Spacers	Ratio_Repeat/mean_Spacers_Length	CRISPR_found_in_DB (if sequence IDs are similar)	Evidence_Level
Unknown	Corynebacterium_silvaticum_PO105_5	Corynebacterium_silvaticum_PO105_5	0	Corynebacterium_silvaticum_PO105_5_1	277126	277237	111	Unknown	Unknown	CGACGGCGCCGCAAAGCTTGCCGACGGC	Unknown	0	28	1	56	0	1	0.5	78.5714	78.5714	100	100	84	0.5	0	1
Unknown	Corynebacterium_silvaticum_PO105_5	Corynebacterium_silvaticum_PO105_5	0	Corynebacterium_silvaticum_PO105_5_2	1785545	1785615	70	Reverse	Unknown	GCCAAGGAAGAGCCTAAGGAAGA	Unknown	0	23	1	25	0	1	0.5	95.6522	95.6522	100	100	48	0.92	0	1
