# Supplementary material for: Analysis of Corynebacterium silvaticum genomes from Portugal reveals a single cluster and a clade suggested to produce diphtheria toxin
Source: PeerJ. 2023 Mar 9;11:e14895. doi: 10.7717/peerj.14895 (PMC10008321; doi:10.7717/peerj.14895)
Supplement: Supplemental Information 17 [file peerj-11-14895-s017.xlsx]

## Sheet: Exclusive genes
Exclusively shared by C. silvaticum strains from Portugal
Orthogroup	CsPO25-4	CsPO38-4	CsPO39-4	CsPO100-5	CsPO101-5	CsPO102-5	CsPO104-5	CsPO105-5	Cs05-13	Cs04-13	Cs5182	CsKL0182	CsKL0183	CsKL0259	CsKL0260	CsKL0374	CsKL0382	CsKL0386	CsKL0394	CsKL0395	CsKL0396	CsKL0400	CsKL0401	CsKL0581	CsKL0598	CsKL0615	CsKL0707	CsKL0709	CsKL0773	CsKL0774	CsKL0882	CsKL0883	CsKL0884	CsKL0886	CsKL0887	CsKL0938	CsKL0957	CsKL0968	CsKL1003	CsKL1006	CsKL1007	CsKL1008	CsKL1009	CsKL1010	CsKL1196	CsW25
OG0002720	2320431.14.peg.243	2320431.12.peg.243	2320431.15.peg.244	2320431.9.peg.241	2320431.16.peg.243	2320431.10.peg.242	2320431.17.peg.245	2320431.13.peg.244
OG0002721	2320431.14.peg.568	2320431.12.peg.570	2320431.15.peg.570	2320431.9.peg.564	2320431.16.peg.569	2320431.10.peg.566	2320431.17.peg.572	2320431.13.peg.569
OG0002722	2320431.14.peg.643	2320431.12.peg.645	2320431.15.peg.645	2320431.9.peg.639	2320431.16.peg.644	2320431.10.peg.641	2320431.17.peg.647	2320431.13.peg.644
OG0002723	2320431.14.peg.773	2320431.12.peg.775	2320431.15.peg.775	2320431.9.peg.772	2320431.16.peg.773	2320431.10.peg.775	2320431.17.peg.777	2320431.13.peg.774
OG0002724	2320431.14.peg.774	2320431.12.peg.776	2320431.15.peg.776	2320431.9.peg.773	2320431.16.peg.774	2320431.10.peg.776	2320431.17.peg.778	2320431.13.peg.775
OG0002725	2320431.14.peg.826	2320431.12.peg.829	2320431.15.peg.829	2320431.9.peg.825	2320431.16.peg.827	2320431.10.peg.828	2320431.17.peg.831	2320431.13.peg.828
OG0002726	2320431.14.peg.910	2320431.12.peg.914	2320431.15.peg.913	2320431.9.peg.910	2320431.16.peg.911	2320431.10.peg.914	2320431.17.peg.915	2320431.13.peg.912
OG0002727	2320431.14.peg.928	2320431.12.peg.932	2320431.15.peg.931	2320431.9.peg.928	2320431.16.peg.929	2320431.10.peg.932	2320431.17.peg.933	2320431.13.peg.930
OG0002728	2320431.14.peg.1920	2320431.12.peg.1921	2320431.15.peg.1924	2320431.9.peg.1919	2320431.16.peg.1922	2320431.10.peg.1921	2320431.17.peg.1922	2320431.13.peg.1923
OG0002729	2320431.14.peg.1970	2320431.12.peg.1971	2320431.15.peg.1974	2320431.9.peg.1969	2320431.16.peg.1972	2320431.10.peg.1971	2320431.17.peg.1972	2320431.13.peg.1973
OG0002730	2320431.14.peg.2163	2320431.12.peg.2163	2320431.15.peg.2167	2320431.9.peg.2165	2320431.16.peg.2165	2320431.10.peg.2166	2320431.17.peg.2166	2320431.13.peg.2169
OG0002731	2320431.14.peg.2164	2320431.12.peg.2164	2320431.15.peg.2168	2320431.9.peg.2166	2320431.16.peg.2166	2320431.10.peg.2167	2320431.17.peg.2167	2320431.13.peg.2170
OG0002732	2320431.14.peg.2285	2320431.12.peg.2287	2320431.15.peg.2291	2320431.9.peg.2288	2320431.16.peg.2289	2320431.10.peg.2289	2320431.17.peg.2290	2320431.13.peg.2292
OG0002733	2320431.14.peg.2333	2320431.12.peg.2335	2320431.15.peg.2339	2320431.9.peg.2336	2320431.16.peg.2337	2320431.10.peg.2338	2320431.17.peg.2338	2320431.13.peg.2340
OG0002734	2320431.14.peg.2346	2320431.12.peg.2347	2320431.15.peg.2351	2320431.9.peg.2348	2320431.16.peg.2349	2320431.10.peg.2350	2320431.17.peg.2350	2320431.13.peg.2352
OG0002735	2320431.14.peg.2448	2320431.12.peg.2449	2320431.15.peg.2454	2320431.9.peg.2451	2320431.16.peg.2451	2320431.10.peg.2453	2320431.17.peg.2451	2320431.13.peg.2454
OG0002736	2320431.14.peg.2526	2320431.12.peg.2528	2320431.15.peg.2531	2320431.9.peg.2529	2320431.16.peg.2530	2320431.10.peg.2531	2320431.17.peg.2529	2320431.13.peg.2533
OG0002737	2320431.14.peg.2602	2320431.12.peg.2604	2320431.15.peg.2608	2320431.9.peg.2605	2320431.16.peg.2608	2320431.10.peg.2607	2320431.17.peg.2605	2320431.13.peg.2611
OG0002738	2320431.14.peg.2604	2320431.12.peg.2606	2320431.15.peg.2610	2320431.9.peg.2607	2320431.16.peg.2610	2320431.10.peg.2609	2320431.17.peg.2607	2320431.13.peg.2613
Exclusively shared by C. silvaticum strains from Portugal and strain 05-13 from Austria
Orthogroup	CsPO25-4	CsPO38-4	CsPO39-4	CsPO100-5	CsPO101-5	CsPO102-5	CsPO104-5	CsPO105-5	Cs05-13	Cs04-13	Cs5182	CsKL0182	CsKL0183	CsKL0259	CsKL0260	CsKL0374	CsKL0382	CsKL0386	CsKL0394	CsKL0395	CsKL0396	CsKL0400	CsKL0401	CsKL0581	CsKL0598	CsKL0615	CsKL0707	CsKL0709	CsKL0773	CsKL0774	CsKL0882	CsKL0883	CsKL0884	CsKL0886	CsKL0887	CsKL0938	CsKL0957	CsKL0968	CsKL1003	CsKL1006	CsKL1007	CsKL1008	CsKL1009	CsKL1010	CsKL1196	CsW25
OG0002683	2320431.14.peg.1700	2320431.12.peg.1702	2320431.15.peg.1703	2320431.9.peg.1699	2320431.16.peg.1701	2320431.10.peg.1703	2320431.17.peg.1703	2320431.13.peg.1703	65058.432.peg.361
OG0002684	2320431.14.peg.1667	2320431.12.peg.1669	2320431.15.peg.1670	2320431.9.peg.1666	2320431.16.peg.1668	2320431.10.peg.1669	2320431.17.peg.1670	2320431.13.peg.1670	65058.432.peg.397
OG0002685	2320431.14.peg.1183	2320431.12.peg.1188	2320431.15.peg.1187	2320431.9.peg.1183	2320431.16.peg.1185	2320431.10.peg.1186	2320431.17.peg.1187	2320431.13.peg.1186	65058.432.peg.842
OG0002686	2320431.14.peg.873	2320431.12.peg.877	2320431.15.peg.876	2320431.9.peg.873	2320431.16.peg.874	2320431.10.peg.877	2320431.17.peg.878	2320431.13.peg.875	65058.432.peg.1154
OG0002687	2320431.14.peg.871	2320431.12.peg.875	2320431.15.peg.874	2320431.9.peg.871	2320431.16.peg.872	2320431.10.peg.875	2320431.17.peg.876	2320431.13.peg.873	65058.432.peg.1156
OG0002688	2320431.14.peg.825	2320431.12.peg.828	2320431.15.peg.828	2320431.9.peg.824	2320431.16.peg.826	2320431.10.peg.827	2320431.17.peg.830	2320431.13.peg.827	65058.432.peg.1202
OG0002689	2320431.14.peg.2232	2320431.12.peg.2234	2320431.15.peg.2238	2320431.9.peg.2236	2320431.16.peg.2236	2320431.10.peg.2237	2320431.17.peg.2237	2320431.13.peg.2239	65058.432.peg.1272
OG0002690	2320431.14.peg.811	2320431.12.peg.814	2320431.15.peg.814	2320431.9.peg.810	2320431.16.peg.812	2320431.10.peg.813	2320431.17.peg.816	2320431.13.peg.813	65058.432.peg.1555
OG0002691	2320431.14.peg.810	2320431.12.peg.813	2320431.15.peg.813	2320431.9.peg.809	2320431.16.peg.811	2320431.10.peg.812	2320431.17.peg.815	2320431.13.peg.812	65058.432.peg.1556
OG0002692	2320431.14.peg.809	2320431.12.peg.812	2320431.15.peg.812	2320431.9.peg.808	2320431.16.peg.810	2320431.10.peg.811	2320431.17.peg.814	2320431.13.peg.811	65058.432.peg.1557
OG0002693	2320431.14.peg.808	2320431.12.peg.811	2320431.15.peg.811	2320431.9.peg.807	2320431.16.peg.809	2320431.10.peg.810	2320431.17.peg.813	2320431.13.peg.810	65058.432.peg.1558
OG0002694	2320431.14.peg.807	2320431.12.peg.810	2320431.15.peg.810	2320431.9.peg.806	2320431.16.peg.808	2320431.10.peg.809	2320431.17.peg.812	2320431.13.peg.809	65058.432.peg.1559
OG0002695	2320431.14.peg.800	2320431.12.peg.803	2320431.15.peg.803	2320431.9.peg.799	2320431.16.peg.801	2320431.10.peg.802	2320431.17.peg.805	2320431.13.peg.802	65058.432.peg.1566
OG0002696	2320431.14.peg.795	2320431.12.peg.798	2320431.15.peg.798	2320431.9.peg.794	2320431.16.peg.796	2320431.10.peg.797	2320431.17.peg.800	2320431.13.peg.797	65058.432.peg.1571
OG0002697	2320431.14.peg.785	2320431.12.peg.787	2320431.15.peg.787	2320431.9.peg.784	2320431.16.peg.785	2320431.10.peg.787	2320431.17.peg.789	2320431.13.peg.786	65058.432.peg.1581
OG0002698	2320431.14.peg.782	2320431.12.peg.784	2320431.15.peg.784	2320431.9.peg.781	2320431.16.peg.782	2320431.10.peg.784	2320431.17.peg.786	2320431.13.peg.783	65058.432.peg.1584
OG0002699	2320431.14.peg.781	2320431.12.peg.783	2320431.15.peg.783	2320431.9.peg.780	2320431.16.peg.781	2320431.10.peg.783	2320431.17.peg.785	2320431.13.peg.782	65058.432.peg.1585
OG0002700	2320431.14.peg.780	2320431.12.peg.782	2320431.15.peg.782	2320431.9.peg.779	2320431.16.peg.780	2320431.10.peg.782	2320431.17.peg.784	2320431.13.peg.781	65058.432.peg.1586
OG0002701	2320431.14.peg.766	2320431.12.peg.768	2320431.15.peg.768	2320431.9.peg.765	2320431.16.peg.766	2320431.10.peg.768	2320431.17.peg.770	2320431.13.peg.767	65058.432.peg.1599
OG0002702	2320431.14.peg.733	2320431.12.peg.735	2320431.15.peg.735	2320431.9.peg.732	2320431.16.peg.733	2320431.10.peg.735	2320431.17.peg.737	2320431.13.peg.734	65058.432.peg.1632
OG0002703	2320431.14.peg.403	2320431.12.peg.404	2320431.15.peg.405	2320431.9.peg.401	2320431.16.peg.404	2320431.10.peg.402	2320431.17.peg.406	2320431.13.peg.405	65058.432.peg.1965
OG0002704	2320431.14.peg.140	2320431.12.peg.140	2320431.15.peg.141	2320431.9.peg.139	2320431.16.peg.140	2320431.10.peg.139	2320431.17.peg.141	2320431.13.peg.141	65058.432.peg.2385
OG0002705	2320431.14.peg.237	2320431.12.peg.237	2320431.15.peg.238	2320431.9.peg.235	2320431.16.peg.237	2320431.10.peg.236	2320431.17.peg.239	2320431.13.peg.238	65058.432.peg.2479
OG0002706	2320431.14.peg.1945	2320431.12.peg.1946	2320431.15.peg.1949	2320431.9.peg.1944	2320431.16.peg.1947	2320431.10.peg.1946	2320431.17.peg.1947	2320431.13.peg.1948	65058.432.peg.2487
OG0002707	2320431.14.peg.2132	2320431.12.peg.2131	2320431.15.peg.2135	2320431.9.peg.2132	2320431.16.peg.2133	2320431.10.peg.2134	2320431.17.peg.2135	2320431.13.peg.2137	65058.432.peg.2605
Exclusively shared by the remaining strains
Orthogroup	CsPO25-4	CsPO38-4	CsPO39-4	CsPO100-5	CsPO101-5	CsPO102-5	CsPO104-5	CsPO105-5	Cs05-13	Cs04-13	Cs5182	CsKL0182	CsKL0183	CsKL0259	CsKL0260	CsKL0374	CsKL0382	CsKL0386	CsKL0394	CsKL0395	CsKL0396	CsKL0400	CsKL0401	CsKL0581	CsKL0598	CsKL0615	CsKL0707	CsKL0709	CsKL0773	CsKL0774	CsKL0882	CsKL0883	CsKL0884	CsKL0886	CsKL0887	CsKL0938	CsKL0957	CsKL0968	CsKL1003	CsKL1006	CsKL1007	CsKL1008	CsKL1009	CsKL1010	CsKL1196	CsW25
OG0002502										65058.435.peg.767	2320431.4.peg.63	2320431.3.peg.64	65058.401.peg.62	65058.405.peg.626	65058.406.peg.21	65058.410.peg.62	65058.411.peg.21	65058.370.peg.2568	65058.373.peg.2568	65058.374.peg.629	65058.375.peg.631	65058.376.peg.62	65058.437.peg.607	65058.385.peg.20	65058.419.peg.624	65058.361.peg.63	65058.362.peg.625	65058.363.peg.62	65058.420.peg.64	65058.421.peg.625	65058.428.peg.626	65058.426.peg.626	65058.313.peg.61	65058.314.peg.449	65058.315.peg.630	65058.316.peg.61	2320456.3.peg.1377, 2320456.3.peg.64	65058.317.peg.61	65058.318.peg.20	65058.319.peg.20	65058.320.peg.630	65058.321.peg.606	65058.322.peg.11	65058.323.peg.18	65058.229.peg.637	65058.241.peg.707
OG0002511										65058.435.peg.149	2320431.4.peg.676	2320431.3.peg.684	65058.401.peg.672	65058.405.peg.14	65058.406.peg.631	65058.410.peg.675	65058.411.peg.634	65058.370.peg.14	65058.373.peg.14	65058.374.peg.14	65058.375.peg.15	65058.376.peg.669	65058.437.peg.2580	65058.385.peg.2574	65058.419.peg.14	65058.361.peg.674	65058.362.peg.14	65058.363.peg.678	65058.420.peg.679	65058.421.peg.14	65058.428.peg.14	65058.426.peg.14	65058.313.peg.674	65058.314.peg.1129	65058.315.peg.447	65058.316.peg.675	2320456.3.peg.682	65058.317.peg.670	65058.318.peg.635	65058.319.peg.631	65058.320.peg.14	65058.321.peg.2501	65058.322.peg.625	65058.323.peg.632	65058.229.peg.14	65058.241.peg.87
OG0002512										65058.435.peg.507	2320431.4.peg.322	2320431.3.peg.326	65058.401.peg.321	65058.405.peg.366	65058.406.peg.281	65058.410.peg.322	65058.411.peg.282	65058.370.peg.365	65058.373.peg.365	65058.374.peg.369	65058.375.peg.369	65058.376.peg.321	65058.437.peg.347	65058.385.peg.279	65058.419.peg.366	65058.361.peg.322	65058.362.peg.367	65058.363.peg.322	65058.420.peg.323	65058.421.peg.364	65058.428.peg.366	65058.426.peg.367	65058.313.peg.321	65058.314.peg.189	65058.315.peg.94	65058.316.peg.319	2320456.3.peg.325	65058.317.peg.320	65058.318.peg.279	65058.319.peg.280	65058.320.peg.371	65058.321.peg.21	65058.322.peg.271	65058.323.peg.277	65058.229.peg.377	65058.241.peg.447
OG0002513										65058.435.peg.508	2320431.4.peg.321	2320431.3.peg.325	65058.401.peg.320	65058.405.peg.367	65058.406.peg.280	65058.410.peg.321	65058.411.peg.281	65058.370.peg.366	65058.373.peg.366	65058.374.peg.370	65058.375.peg.370	65058.376.peg.320	65058.437.peg.348	65058.385.peg.278	65058.419.peg.367	65058.361.peg.321	65058.362.peg.368	65058.363.peg.321	65058.420.peg.322	65058.421.peg.365	65058.428.peg.367	65058.426.peg.368	65058.313.peg.320	65058.314.peg.190	65058.315.peg.93	65058.316.peg.318	2320456.3.peg.324	65058.317.peg.319	65058.318.peg.278	65058.319.peg.279	65058.320.peg.372	65058.321.peg.20	65058.322.peg.270	65058.323.peg.276	65058.229.peg.378	65058.241.peg.448
OG0002514										65058.435.peg.573	2320431.4.peg.256	2320431.3.peg.260	65058.401.peg.255	65058.405.peg.432	65058.406.peg.215	65058.410.peg.256	65058.411.peg.215	65058.370.peg.432	65058.373.peg.432	65058.374.peg.435	65058.375.peg.436	65058.376.peg.254	65058.437.peg.413	65058.385.peg.213	65058.419.peg.432	65058.361.peg.256	65058.362.peg.433	65058.363.peg.256	65058.420.peg.257	65058.421.peg.431	65058.428.peg.432	65058.426.peg.433	65058.313.peg.255	65058.314.peg.255	65058.315.peg.28	65058.316.peg.253	2320456.3.peg.259	65058.317.peg.254	65058.318.peg.213	65058.319.peg.214	65058.320.peg.437	65058.321.peg.414	65058.322.peg.204	65058.323.peg.211	65058.229.peg.443	65058.241.peg.513
OG0002515										65058.435.peg.815	2320431.4.peg.15	2320431.3.peg.15	65058.401.peg.15	65058.405.peg.672	65058.406.peg.2555	65058.410.peg.15	65058.411.peg.2509	65058.370.peg.2256	65058.373.peg.2256	65058.374.peg.676	65058.375.peg.677	65058.376.peg.15	65058.437.peg.2320	65058.385.peg.2354	65058.419.peg.671	65058.361.peg.15	65058.362.peg.671	65058.363.peg.15	65058.420.peg.15	65058.421.peg.673	65058.428.peg.674	65058.426.peg.674	65058.313.peg.15	65058.314.peg.2310	65058.315.peg.2343	65058.316.peg.15	2320456.3.peg.15	65058.317.peg.15	65058.318.peg.2535	65058.319.peg.2479	65058.320.peg.2285	65058.321.peg.653	65058.322.peg.2401	65058.323.peg.2249	65058.229.peg.974	65058.241.peg.754
OG0002516										65058.435.peg.849	2320431.4.peg.1456	2320431.3.peg.1910	65058.401.peg.1737	65058.405.peg.1013	65058.406.peg.1601	65058.410.peg.708	65058.411.peg.974	65058.370.peg.2341	65058.373.peg.2341	65058.374.peg.1202	65058.375.peg.711	65058.376.peg.826	65058.437.peg.2550	65058.385.peg.657	65058.419.peg.1014	65058.361.peg.1014	65058.362.peg.2040	65058.363.peg.2605	65058.420.peg.711	65058.421.peg.1101	65058.428.peg.1297	65058.426.peg.708	65058.313.peg.1103	65058.314.peg.1096	65058.315.peg.2536	65058.316.peg.708	2320456.3.peg.1349	65058.317.peg.1141	65058.318.peg.978	65058.319.peg.2551	65058.320.peg.2483	65058.321.peg.1177	65058.322.peg.1574	65058.323.peg.1079	65058.229.peg.1125	65058.241.peg.788
OG0002517										65058.435.peg.882	2320431.4.peg.1489	2320431.3.peg.1944	65058.401.peg.1769	65058.405.peg.981	65058.406.peg.1633	65058.410.peg.740	65058.411.peg.942	65058.370.peg.1398	65058.373.peg.1398	65058.374.peg.1170	65058.375.peg.743	65058.376.peg.858	65058.437.peg.1735	65058.385.peg.689	65058.419.peg.982	65058.361.peg.983	65058.362.peg.2072	65058.363.peg.1035	65058.420.peg.743	65058.421.peg.1069	65058.428.peg.1265	65058.426.peg.740	65058.313.peg.1071	65058.314.peg.1064	65058.315.peg.1754	65058.316.peg.740	2320456.3.peg.1315	65058.317.peg.1108	65058.318.peg.946	65058.319.peg.939	65058.320.peg.1464	65058.321.peg.1146	65058.322.peg.1542	65058.323.peg.1111	65058.229.peg.1159	65058.241.peg.822
OG0002518										65058.435.peg.958	2320431.4.peg.1565	2320431.3.peg.2021	65058.401.peg.1844	65058.405.peg.905	65058.406.peg.1709	65058.410.peg.816	65058.411.peg.866	65058.370.peg.1323	65058.373.peg.1323	65058.374.peg.1094	65058.375.peg.819	65058.376.peg.934	65058.437.peg.1658	65058.385.peg.764	65058.419.peg.907	65058.361.peg.908	65058.362.peg.2148	65058.363.peg.1111	65058.420.peg.818	65058.421.peg.993	65058.428.peg.1189	65058.426.peg.815	65058.313.peg.996	65058.314.peg.988	65058.315.peg.1830	65058.316.peg.815	2320456.3.peg.1237	65058.317.peg.1033	65058.318.peg.871	65058.319.peg.864	65058.320.peg.1540	65058.321.peg.1071	65058.322.peg.1466	65058.323.peg.1187	65058.229.peg.1234	65058.241.peg.899
OG0002519										65058.435.peg.1128	2320431.4.peg.1735	2320431.3.peg.2122	65058.401.peg.1467	65058.405.peg.736	65058.406.peg.1879	65058.410.peg.986	65058.411.peg.696	65058.370.peg.933	65058.373.peg.933	65058.374.peg.1006	65058.375.peg.990	65058.376.peg.1104	65058.437.peg.920	65058.385.peg.586	65058.419.peg.736	65058.361.peg.738	65058.362.peg.1888	65058.363.peg.1282	65058.420.peg.988	65058.421.peg.822	65058.428.peg.1438	65058.426.peg.986	65058.313.peg.825	65058.314.peg.821	65058.315.peg.931	65058.316.peg.986	2320456.3.peg.1067	65058.317.peg.861	65058.318.peg.700	65058.319.peg.695	65058.320.peg.888	65058.321.peg.984	65058.322.peg.1111	65058.323.peg.938	65058.229.peg.1406	65058.241.peg.1070
OG0002520										65058.435.peg.1167	2320431.4.peg.1775	2320431.3.peg.2083	65058.401.peg.1505	65058.405.peg.698	65058.406.peg.1917	65058.410.peg.1024	65058.411.peg.658	65058.370.peg.971	65058.373.peg.971	65058.374.peg.1045	65058.375.peg.1029	65058.376.peg.1141	65058.437.peg.881	65058.385.peg.625	65058.419.peg.698	65058.361.peg.700	65058.362.peg.1850	65058.363.peg.1320	65058.420.peg.1026	65058.421.peg.784	65058.428.peg.1476	65058.426.peg.1025	65058.313.peg.786	65058.314.peg.782	65058.315.peg.892	65058.316.peg.1025	2320456.3.peg.1028	65058.317.peg.823	65058.318.peg.662	65058.319.peg.657	65058.320.peg.849	65058.321.peg.1022	65058.322.peg.1072	65058.323.peg.901	65058.229.peg.1445	65058.241.peg.1108
OG0002522										65058.435.peg.1412	2320431.4.peg.2021	2320431.3.peg.1878	65058.401.peg.1704	65058.405.peg.1183	65058.406.peg.794	65058.410.peg.1226	65058.411.peg.1181	65058.370.peg.2483	65058.373.peg.2483	65058.374.peg.1875	65058.375.peg.1313	65058.376.peg.1553	65058.437.peg.2402	65058.385.peg.2381	65058.419.peg.1225	65058.361.peg.1817	65058.362.peg.875	65058.363.peg.880	65058.420.peg.1626	65058.421.peg.2562	65058.428.peg.1489	65058.426.peg.1832	65058.313.peg.1311	65058.314.peg.2562	65058.315.peg.2230	65058.316.peg.1187	2320456.3.peg.2182	65058.317.peg.1352	65058.318.peg.1148	65058.319.peg.1538	65058.320.peg.2226	65058.321.peg.2527	65058.322.peg.1241	65058.323.peg.1585	65058.229.peg.2477	65058.241.peg.1397
OG0002523										65058.435.peg.1538	2320431.4.peg.2145	2320431.3.peg.1754	65058.401.peg.1582	65058.405.peg.1305	65058.406.peg.917	65058.410.peg.1101	65058.411.peg.1059	65058.370.peg.1218	65058.373.peg.1218	65058.374.peg.2079	65058.375.peg.1190	65058.376.peg.1678	65058.437.peg.1942	65058.385.peg.1492	65058.419.peg.1100	65058.361.peg.1694	65058.362.peg.751	65058.363.peg.757	65058.420.peg.1880	65058.421.peg.2106	65058.428.peg.1612	65058.426.peg.1710	65058.313.peg.1188	65058.314.peg.1983	65058.315.peg.1681	65058.316.peg.1311	2320456.3.peg.2057	65058.317.peg.1227	65058.318.peg.1272	65058.319.peg.1415	65058.320.peg.1074	65058.321.peg.1857	65058.322.peg.1363	65058.323.peg.1862	65058.229.peg.685	65058.241.peg.1273
OG0002525										65058.435.peg.1600	2320431.4.peg.2205	2320431.3.peg.1696	65058.401.peg.1522	65058.405.peg.1366	65058.406.peg.978	65058.410.peg.1039	65058.411.peg.998	65058.370.peg.1277	65058.373.peg.1277	65058.374.peg.2139	65058.375.peg.1130	65058.376.peg.1740	65058.437.peg.2004	65058.385.peg.1554	65058.419.peg.1038	65058.361.peg.1634	65058.362.peg.690	65058.363.peg.696	65058.420.peg.1941	65058.421.peg.2166	65058.428.peg.1671	65058.426.peg.1650	65058.313.peg.1127	65058.314.peg.2044	65058.315.peg.1741	65058.316.peg.1372	2320456.3.peg.1996	65058.317.peg.1165	65058.318.peg.1333	65058.319.peg.1354	65058.320.peg.1013	65058.321.peg.1917	65058.322.peg.1424	65058.323.peg.1802	65058.229.peg.743	65058.241.peg.1211
OG0002526										65058.435.peg.1671	2320431.4.peg.2278	2320431.3.peg.1106	65058.401.peg.752	65058.405.peg.1663	65058.406.peg.1298	65058.410.peg.1388	65058.411.peg.1621	65058.370.peg.1659	65058.373.peg.1659	65058.374.peg.1765	65058.375.peg.1815	65058.376.peg.2093	65058.437.peg.1209	65058.385.peg.1304	65058.419.peg.1684	65058.361.peg.1100	65058.362.peg.1317	65058.363.peg.1344	65058.420.peg.1051	65058.421.peg.1945	65058.428.peg.1963	65058.426.peg.1103	65058.313.peg.1752	65058.314.peg.1406	65058.315.peg.1508	65058.316.peg.1444	2320456.3.peg.1673	65058.317.peg.1903	65058.318.peg.1638	65058.319.peg.1089	65058.320.peg.1691	65058.321.peg.1576	65058.322.peg.946	65058.323.peg.1709	65058.229.peg.1759	65058.241.peg.1841
OG0002527										65058.435.peg.1691	2320431.4.peg.2298	2320431.3.peg.1126	65058.401.peg.772	65058.405.peg.1643	65058.406.peg.1318	65058.410.peg.1408	65058.411.peg.1601	65058.370.peg.1679	65058.373.peg.1679	65058.374.peg.1745	65058.375.peg.1835	65058.376.peg.2113	65058.437.peg.1229	65058.385.peg.1324	65058.419.peg.1704	65058.361.peg.1120	65058.362.peg.1297	65058.363.peg.1364	65058.420.peg.1071	65058.421.peg.1925	65058.428.peg.1983	65058.426.peg.1123	65058.313.peg.1732	65058.314.peg.1426	65058.315.peg.1488	65058.316.peg.1464	2320456.3.peg.1653	65058.317.peg.1883	65058.318.peg.1658	65058.319.peg.1069	65058.320.peg.1671	65058.321.peg.1596	65058.322.peg.966	65058.323.peg.1729	65058.229.peg.1739	65058.241.peg.1821
OG0002528										65058.435.peg.1694	2320431.4.peg.2301	2320431.3.peg.1129	65058.401.peg.775	65058.405.peg.1640	65058.406.peg.1321	65058.410.peg.1411	65058.411.peg.1598	65058.370.peg.1682	65058.373.peg.1682	65058.374.peg.1742	65058.375.peg.1838	65058.376.peg.2116	65058.437.peg.1232	65058.385.peg.1327	65058.419.peg.1707	65058.361.peg.1123	65058.362.peg.1294	65058.363.peg.1367	65058.420.peg.1074	65058.421.peg.1922	65058.428.peg.1986	65058.426.peg.1126	65058.313.peg.1729	65058.314.peg.1429	65058.315.peg.1485	65058.316.peg.1467	2320456.3.peg.1650	65058.317.peg.1880	65058.318.peg.1661	65058.319.peg.1066	65058.320.peg.1668	65058.321.peg.1599	65058.322.peg.969	65058.323.peg.1732	65058.229.peg.1736	65058.241.peg.1818
OG0002529										65058.435.peg.1822	2320431.4.peg.2429	2320431.3.peg.1257	65058.401.peg.905	65058.405.peg.1511	65058.406.peg.2070	65058.410.peg.1542	65058.411.peg.1469	65058.370.peg.1547	65058.373.peg.1547	65058.374.peg.1510	65058.375.peg.2240	65058.376.peg.2053	65058.437.peg.1604	65058.385.peg.1697	65058.419.peg.2040	65058.361.peg.1251	65058.362.peg.1165	65058.363.peg.1496	65058.420.peg.1204	65058.421.peg.1581	65058.428.peg.2079	65058.426.peg.1254	65058.313.peg.1597	65058.314.peg.1522	65058.315.peg.656	65058.316.peg.1596	2320456.3.peg.1519	65058.317.peg.2279	65058.318.peg.1790	65058.319.peg.1981	65058.320.peg.1310	65058.321.peg.1466	65058.322.peg.1876	65058.323.peg.1365	65058.229.peg.1604	65058.241.peg.1687
OG0002530										65058.435.peg.1896	2320431.4.peg.2502	2320431.3.peg.1331	65058.401.peg.981	65058.405.peg.1437	65058.406.peg.1996	65058.410.peg.1616	65058.411.peg.1395	65058.370.peg.1473	65058.373.peg.1473	65058.374.peg.1584	65058.375.peg.2166	65058.376.peg.1978	65058.437.peg.1530	65058.385.peg.1771	65058.419.peg.1965	65058.361.peg.1325	65058.362.peg.1091	65058.363.peg.1569	65058.420.peg.1279	65058.421.peg.1655	65058.428.peg.2153	65058.426.peg.1328	65058.313.peg.1523	65058.314.peg.1598	65058.315.peg.733	65058.316.peg.1669	2320456.3.peg.1445	65058.317.peg.2205	65058.318.peg.1863	65058.319.peg.1907	65058.320.peg.1235	65058.321.peg.1391	65058.322.peg.1802	65058.323.peg.1291	65058.229.peg.1530	65058.241.peg.1613
OG0002531										65058.435.peg.1962	2320431.4.peg.2568	2320431.3.peg.1397	65058.401.peg.1046	65058.405.peg.1372	65058.406.peg.1931	65058.410.peg.1681	65058.411.peg.1330	65058.370.peg.1409	65058.373.peg.1409	65058.374.peg.1649	65058.375.peg.2101	65058.376.peg.1914	65058.437.peg.1465	65058.385.peg.1835	65058.419.peg.1901	65058.361.peg.1389	65058.362.peg.1026	65058.363.peg.1634	65058.420.peg.1344	65058.421.peg.1719	65058.428.peg.2219	65058.426.peg.1393	65058.313.peg.1459	65058.314.peg.1663	65058.315.peg.798	65058.316.peg.1733	2320456.3.peg.1379	65058.317.peg.2140	65058.318.peg.1928	65058.319.peg.1842	65058.320.peg.1170	65058.321.peg.1324	65058.322.peg.1737	65058.323.peg.1226	65058.229.peg.1464	65058.241.peg.1548
OG0002532										65058.435.peg.2145	2320431.4.peg.1020	2320431.3.peg.1585	65058.401.peg.1228	65058.405.peg.1910	65058.406.peg.1162	65058.410.peg.1862	65058.411.peg.1715	65058.370.peg.798	65058.373.peg.798	65058.374.peg.872	65058.375.peg.1566	65058.376.peg.1341	65058.437.peg.687	65058.385.peg.1670	65058.419.peg.1556	65058.361.peg.1569	65058.362.peg.1564	65058.363.peg.1649	65058.420.peg.1527	65058.421.peg.1303	65058.428.peg.868	65058.426.peg.1575	65058.313.peg.2050	65058.314.peg.721	65058.315.peg.1238	65058.316.peg.1914	2320456.3.peg.1809	65058.317.peg.1683	65058.318.peg.1520	65058.319.peg.1169	65058.320.peg.823	65058.321.peg.850	65058.322.peg.697	65058.323.peg.829	65058.229.peg.1897	65058.241.peg.2091
OG0002533										65058.435.peg.2214	2320431.4.peg.952	2320431.3.peg.1653	65058.401.peg.1296	65058.405.peg.1980	65058.406.peg.1230	65058.410.peg.1930	65058.411.peg.1648	65058.370.peg.2192	65058.373.peg.2192	65058.374.peg.2366	65058.375.peg.1499	65058.376.peg.1274	65058.437.peg.2596	65058.385.peg.2507	65058.419.peg.2596	65058.361.peg.2606	65058.362.peg.1632	65058.363.peg.2084	65058.420.peg.1595	65058.421.peg.2456	65058.428.peg.935	65058.426.peg.1643	65058.313.peg.2453	65058.314.peg.2589	65058.315.peg.2584	65058.316.peg.1982	2320456.3.peg.1743	65058.317.peg.1751	65058.318.peg.1588	65058.319.peg.2397	65058.320.peg.2490	65058.321.peg.2567	65058.322.peg.2587	65058.323.peg.2597	65058.229.peg.1829	65058.241.peg.2159
OG0002534										65058.435.peg.2270	2320431.4.peg.1285	2320431.3.peg.1024	65058.401.peg.1902	65058.405.peg.2169	65058.406.peg.1431	65058.410.peg.1951	65058.411.peg.1916	65058.370.peg.2448	65058.373.peg.2448	65058.374.peg.2584	65058.375.peg.1949	65058.376.peg.1894	65058.437.peg.1060	65058.385.peg.2557	65058.419.peg.2607	65058.361.peg.2567	65058.362.peg.1688	65058.363.peg.1928	65058.420.peg.2168	65058.421.peg.1500	65058.428.peg.1122	65058.426.peg.1996	65058.313.peg.2380	65058.314.peg.2513	65058.315.peg.1269	65058.316.peg.2134	2320456.3.peg.984	65058.317.peg.2120	65058.318.peg.2078	65058.319.peg.1569	65058.320.peg.2528	65058.321.peg.2464	65058.322.peg.2522	65058.323.peg.2547	65058.229.peg.2100	65058.241.peg.2352
OG0002535										65058.435.peg.2306	2320431.4.peg.1321	2320431.3.peg.2414	65058.401.peg.1937	65058.405.peg.2132	65058.406.peg.1467	65058.410.peg.1988	65058.411.peg.1953	65058.370.peg.1859	65058.373.peg.1859	65058.374.peg.1251	65058.375.peg.1985	65058.376.peg.1859	65058.437.peg.1096	65058.385.peg.1125	65058.419.peg.2174	65058.361.peg.2217	65058.362.peg.1725	65058.363.peg.1891	65058.420.peg.2133	65058.421.peg.1464	65058.428.peg.1087	65058.426.peg.1959	65058.313.peg.2343	65058.314.peg.1843	65058.315.peg.1305	65058.316.peg.2098	2320456.3.peg.2246	65058.317.peg.2083	65058.318.peg.2043	65058.319.peg.1603	65058.320.peg.1835	65058.321.peg.1809	65058.322.peg.1707	65058.323.peg.1405	65058.229.peg.2137	65058.241.peg.2316
OG0002536										65058.435.peg.2393	2320431.4.peg.1407	2320431.3.peg.2501	65058.401.peg.2022	65058.405.peg.2048	65058.406.peg.1552	65058.410.peg.2073	65058.411.peg.2037	65058.370.peg.2110	65058.373.peg.2110	65058.374.peg.1336	65058.375.peg.2070	65058.376.peg.1774	65058.437.peg.1179	65058.385.peg.1209	65058.419.peg.2422	65058.361.peg.2436	65058.362.peg.1809	65058.363.peg.2401	65058.420.peg.2461	65058.421.peg.1381	65058.428.peg.1002	65058.426.peg.1874	65058.313.peg.2261	65058.314.peg.2149	65058.315.peg.1389	65058.316.peg.2014	2320456.3.peg.2333	65058.317.peg.1999	65058.318.peg.1959	65058.319.peg.1687	65058.320.peg.2137	65058.321.peg.2110	65058.322.peg.1623	65058.323.peg.2455	65058.229.peg.2223	65058.241.peg.2228
OG0002537										65058.435.peg.2397	2320431.4.peg.1411	2320431.3.peg.2505	65058.401.peg.2026	65058.405.peg.2044	65058.406.peg.1556	65058.410.peg.2077	65058.411.peg.2041	65058.370.peg.2106	65058.373.peg.2106	65058.374.peg.1340	65058.375.peg.2074	65058.376.peg.1770	65058.437.peg.1183	65058.385.peg.1213	65058.419.peg.2418	65058.361.peg.2440	65058.362.peg.1813	65058.363.peg.2397	65058.420.peg.2465	65058.421.peg.1377	65058.428.peg.998	65058.426.peg.1870	65058.313.peg.2257	65058.314.peg.2145	65058.315.peg.1393	65058.316.peg.2010	2320456.3.peg.2337	65058.317.peg.1995	65058.318.peg.1955	65058.319.peg.1691	65058.320.peg.2141	65058.321.peg.2106	65058.322.peg.1619	65058.323.peg.2451	65058.229.peg.2227	65058.241.peg.2224
OG0002540										65058.435.peg.2445	2320431.4.peg.841	2320431.3.peg.810	65058.401.peg.2411	65058.405.peg.2266	65058.406.peg.2344	65058.410.peg.2338	65058.411.peg.2304	65058.370.peg.1982	65058.373.peg.1982	65058.374.peg.2208	65058.375.peg.2434	65058.376.peg.2400	65058.437.peg.2035	65058.385.peg.2074	65058.419.peg.2257	65058.361.peg.2272	65058.362.peg.2423	65058.363.peg.2274	65058.420.peg.2335	65058.421.peg.2281	65058.428.peg.2332	65058.426.peg.2405	65058.313.peg.1881	65058.314.peg.1721	65058.315.peg.2123	65058.316.peg.2426	2320456.3.peg.759	65058.317.peg.2464	65058.318.peg.2372	65058.319.peg.2195	65058.320.peg.1917	65058.321.peg.1986	65058.322.peg.2275	65058.323.peg.1952	65058.229.peg.774	65058.241.peg.2562
OG0002541										65058.435.peg.2452	2320431.4.peg.848	2320431.3.peg.817	65058.401.peg.2419	65058.405.peg.2273	65058.406.peg.2351	65058.410.peg.2345	65058.411.peg.2311	65058.370.peg.1975	65058.373.peg.1975	65058.374.peg.2201	65058.375.peg.2441	65058.376.peg.2393	65058.437.peg.2042	65058.385.peg.2067	65058.419.peg.2264	65058.361.peg.2279	65058.362.peg.2430	65058.363.peg.2267	65058.420.peg.2328	65058.421.peg.2289	65058.428.peg.2339	65058.426.peg.2398	65058.313.peg.1874	65058.314.peg.1728	65058.315.peg.2115	65058.316.peg.2419	2320456.3.peg.752	65058.317.peg.2457	65058.318.peg.2365	65058.319.peg.2202	65058.320.peg.1924	65058.321.peg.1979	65058.322.peg.2268	65058.323.peg.1945	65058.229.peg.781	65058.241.peg.2555
OG0002542										65058.435.peg.2457	2320431.4.peg.853	2320431.3.peg.822	65058.401.peg.2424	65058.405.peg.2278	65058.406.peg.2356	65058.410.peg.2350	65058.411.peg.2316	65058.370.peg.1970	65058.373.peg.1970	65058.374.peg.2196	65058.375.peg.2446	65058.376.peg.2388	65058.437.peg.2047	65058.385.peg.2062	65058.419.peg.2269	65058.361.peg.2284	65058.362.peg.2435	65058.363.peg.2262	65058.420.peg.2323	65058.421.peg.2294	65058.428.peg.2344	65058.426.peg.2393	65058.313.peg.1869	65058.314.peg.1733	65058.315.peg.2110	65058.316.peg.2414	2320456.3.peg.747	65058.317.peg.2452	65058.318.peg.2360	65058.319.peg.2207	65058.320.peg.1929	65058.321.peg.1974	65058.322.peg.2263	65058.323.peg.1940	65058.229.peg.786	65058.241.peg.2550
OG0002543										65058.435.peg.2458	2320431.4.peg.854	2320431.3.peg.823	65058.401.peg.2425	65058.405.peg.2279	65058.406.peg.2357	65058.410.peg.2351	65058.411.peg.2317	65058.370.peg.1969	65058.373.peg.1969	65058.374.peg.2195	65058.375.peg.2447	65058.376.peg.2387	65058.437.peg.2048	65058.385.peg.2061	65058.419.peg.2270	65058.361.peg.2285	65058.362.peg.2436	65058.363.peg.2261	65058.420.peg.2322	65058.421.peg.2295	65058.428.peg.2345	65058.426.peg.2392	65058.313.peg.1868	65058.314.peg.1734	65058.315.peg.2109	65058.316.peg.2413	2320456.3.peg.746	65058.317.peg.2451	65058.318.peg.2359	65058.319.peg.2208	65058.320.peg.1930	65058.321.peg.1973	65058.322.peg.2262	65058.323.peg.1939	65058.229.peg.787	65058.241.peg.2549
OG0002544										65058.435.peg.2468	2320431.4.peg.865	2320431.3.peg.833	65058.401.peg.2435	65058.405.peg.2289	65058.406.peg.2367	65058.410.peg.2361	65058.411.peg.2327	65058.370.peg.1959	65058.373.peg.1959	65058.374.peg.2185	65058.375.peg.2457	65058.376.peg.2377	65058.437.peg.2058	65058.385.peg.2051	65058.419.peg.2280	65058.361.peg.2295	65058.362.peg.2446	65058.363.peg.2251	65058.420.peg.2312	65058.421.peg.2305	65058.428.peg.2355	65058.426.peg.2382	65058.313.peg.1858	65058.314.peg.1744	65058.315.peg.2099	65058.316.peg.2403	2320456.3.peg.736	65058.317.peg.2441	65058.318.peg.2349	65058.319.peg.2218	65058.320.peg.1940	65058.321.peg.1963	65058.322.peg.2252	65058.323.peg.1929	65058.229.peg.797	65058.241.peg.2539
OG0002545										65058.435.peg.2471	2320431.4.peg.868	2320431.3.peg.836	65058.401.peg.2438	65058.405.peg.2292	65058.406.peg.2370	65058.410.peg.2364	65058.411.peg.2330	65058.370.peg.1956	65058.373.peg.1956	65058.374.peg.2182	65058.375.peg.2460	65058.376.peg.2374	65058.437.peg.2061	65058.385.peg.2048	65058.419.peg.2283	65058.361.peg.2298	65058.362.peg.2449	65058.363.peg.2248	65058.420.peg.2309	65058.421.peg.2308	65058.428.peg.2358	65058.426.peg.2379	65058.313.peg.1855	65058.314.peg.1747	65058.315.peg.2096	65058.316.peg.2400	2320456.3.peg.733	65058.317.peg.2438	65058.318.peg.2346	65058.319.peg.2221	65058.320.peg.1943	65058.321.peg.1960	65058.322.peg.2249	65058.323.peg.1926	65058.229.peg.800	65058.241.peg.2536
OG0002546										65058.435.peg.2477	2320431.4.peg.874	2320431.3.peg.842	65058.401.peg.2444	65058.405.peg.2298	65058.406.peg.2376	65058.410.peg.2370	65058.411.peg.2336	65058.370.peg.1950	65058.373.peg.1950	65058.374.peg.2176	65058.375.peg.2466	65058.376.peg.2368	65058.437.peg.2067	65058.385.peg.2042	65058.419.peg.2289	65058.361.peg.2304	65058.362.peg.2455	65058.363.peg.2242	65058.420.peg.2303	65058.421.peg.2314	65058.428.peg.2364	65058.426.peg.2373	65058.313.peg.1849	65058.314.peg.1753	65058.315.peg.2090	65058.316.peg.2394	2320456.3.peg.727	65058.317.peg.2432	65058.318.peg.2340	65058.319.peg.2227	65058.320.peg.1949	65058.321.peg.1954	65058.322.peg.2243	65058.323.peg.1920	65058.229.peg.806	65058.241.peg.2530
OG0002547										65058.435.peg.2485	2320431.4.peg.882	2320431.3.peg.850	65058.401.peg.2452	65058.405.peg.2306	65058.406.peg.2384	65058.410.peg.2378	65058.411.peg.2344	65058.370.peg.1942	65058.373.peg.1942	65058.374.peg.2168	65058.375.peg.2474	65058.376.peg.2360	65058.437.peg.2075	65058.385.peg.2034	65058.419.peg.2297	65058.361.peg.2312	65058.362.peg.2463	65058.363.peg.2234	65058.420.peg.2295	65058.421.peg.2322	65058.428.peg.2372	65058.426.peg.2365	65058.313.peg.1841	65058.314.peg.1761	65058.315.peg.2082	65058.316.peg.2386	2320456.3.peg.719	65058.317.peg.2424	65058.318.peg.2332	65058.319.peg.2235	65058.320.peg.1957	65058.321.peg.1946	65058.322.peg.2235	65058.323.peg.1912	65058.229.peg.814	65058.241.peg.2522
OG0002548										65058.435.peg.2486	2320431.4.peg.883	2320431.3.peg.851	65058.401.peg.2453	65058.405.peg.2307	65058.406.peg.2385	65058.410.peg.2379	65058.411.peg.2345	65058.370.peg.1941	65058.373.peg.1941	65058.374.peg.2167	65058.375.peg.2475	65058.376.peg.2359	65058.437.peg.2076	65058.385.peg.2033	65058.419.peg.2298	65058.361.peg.2313	65058.362.peg.2464	65058.363.peg.2233	65058.420.peg.2294	65058.421.peg.2323	65058.428.peg.2373	65058.426.peg.2364	65058.313.peg.1840	65058.314.peg.1762	65058.315.peg.2081	65058.316.peg.2385	2320456.3.peg.718	65058.317.peg.2423	65058.318.peg.2331	65058.319.peg.2236	65058.320.peg.1958	65058.321.peg.1945	65058.322.peg.2234	65058.323.peg.1911	65058.229.peg.815	65058.241.peg.2521
OG0002549										65058.435.peg.2559	2320431.4.peg.2618	2320431.3.peg.924	65058.401.peg.2499	65058.405.peg.2465	65058.406.peg.2457	65058.410.peg.2452	65058.411.peg.2417	65058.370.peg.2058	65058.373.peg.2058	65058.374.peg.2284	65058.375.peg.2547	65058.376.peg.2449	65058.437.peg.2123	65058.385.peg.2124	65058.419.peg.2369	65058.361.peg.2360	65058.362.peg.2510	65058.363.peg.2348	65058.420.peg.2410	65058.421.peg.2395	65058.428.peg.2418	65058.426.peg.2453	65058.313.peg.2511	65058.314.peg.2280	65058.315.peg.822	65058.316.peg.2475	2320456.3.peg.803	65058.317.peg.2512	65058.318.peg.2418	65058.319.peg.2283	65058.320.peg.2030	65058.321.peg.2059	65058.322.peg.2350	65058.323.peg.2027	65058.229.peg.887	65058.241.peg.2638
